# Supplementary material for: Phylogenomics and the rise of the angiosperms
Source: Nature. 2024 Apr 24;629(8013):843–50. doi: 10.1038/s41586-024-07324-0 (PMC11111409; doi:10.1038/s41586-024-07324-0)
Supplement: Supplementary file 4 — Supplementary material [file 41586_2024_7324_MOESM4_ESM.zip]

Archive with 24 entries (24 files):
- Supplementary_material/Supplementary_Fig_7.pdf
- Supplementary_material/Supplementary_Fig_4.pdf
- Supplementary_material/Supplementary_Fig_15.pdf
- Supplementary_material/Supplementary_Fig_16.pdf
- Supplementary_material/Supplementary_Fig_17.pdf
- Supplementary_material/Supplementary_Fig_14.pdf
- Supplementary_material/Supplementary_Fig_10.pdf
- Supplementary_material/Supplementary_Fig_13.pdf
- Supplementary_material/Supplementary_Fig_6.pdf
- Supplementary_material/Supplementary_Fig_1.pdf
- Supplementary_material/Supplementary_Fig_2.pdf
- Supplementary_material/Supplementary_Fig_11.pdf
- Supplementary_material/Supplementary_Fig_24.pdf
- Supplementary_material/Supplementary_Fig_22.pdf
- Supplementary_material/Supplementary_Fig_5.pdf
- Supplementary_material/Supplementary_Fig_21.pdf
- Supplementary_material/Supplementary_Fig_9.pdf
- Supplementary_material/Supplementary_Fig_12.pdf
- Supplementary_material/Supplementary_Fig_23.pdf
- Supplementary_material/Supplementary_Fig_3.pdf
- Supplementary_material/Supplementary_Fig_8.pdf
- Supplementary_material/Supplementary_Fig_19.pdf
- Supplementary_material/Supplementary_Fig_18.pdf
- Supplementary_material/Supplementary_Fig_20.pdf
