# Supplementary material for: Phylogenomics and the rise of the angiosperms
Source: Nature. 2024 Apr 24;629(8013):843–50. doi: 10.1038/s41586-024-07324-0 (PMC11111409; doi:10.1038/s41586-024-07324-0)
Supplement: Supplementary file 5 — Supplementary Tables 1–8. [file 41586_2024_7324_MOESM5_ESM.xlsx]

## Sheet: Suppl. Tab. 1
Supplementary Tab. 1 | Samples metadata and recovery statistics
label	Source	Clade_1_rank	Clade_2_rank	Clade_3_rank	Order	Family	Genus	Species	Scientific name	Clade_1_rank_APG	Clade_2_rank_APG	Clade_3_rank_APG	Order_APG	Family_APG	Voucher	Herbarium	Special collection	Country	Data_type	Accession	Recovered_genes	Total_length	Combined_astral_occupancy	Enriched	Ordinal_grouping	OUTLIER	In_backbone_tree	In_calibrated_tree	In_pruned_tree	Tip_in_tree
s18517	Annotated genome	Angiosperms			Amborellales	Amborellaceae	Amborella	trichopoda	Amborella trichopoda	Angiosperms			Amborellales	Amborellaceae					Assembled genome	PRJNA212863	350	265737	348	FALSE	Amborellales	-	TRUE	TRUE	TRUE	Amborellales_Amborellaceae_Amborella_trichopoda
s17365	OneKP	Angiosperms			Austrobaileyales	Austrobaileyaceae	Austrobaileya	scandens	Austrobaileya scandens	Angiosperms			Austrobaileyales	Austrobaileyaceae	Leebens-Mack, J. 2013-22	GA			Unclassified SRA	ERR2040119	344	245579	341	FALSE	Austrobaileyales	-	TRUE	TRUE	TRUE	Austrobaileyales_Austrobaileyaceae_Austrobaileya_scandens
s18271	OneKP	Angiosperms			Austrobaileyales	Schisandraceae	Illicium	floridanum	Illicium floridanum	Angiosperms			Austrobaileyales	Schisandraceae	Soltis 2960				Unclassified SRA	ERR2040118	344	247651	341	FALSE	Austrobaileyales	-	TRUE	TRUE	FALSE	Austrobaileyales_Schisandraceae_Illicium_floridanum
s18003	OneKP	Angiosperms			Austrobaileyales	Schisandraceae	Illicium	parviflorum	Illicium parviflorum	Angiosperms			Austrobaileyales	Schisandraceae	Soltis 2799				Unclassified SRA	ERR2040117	263	80815	255	FALSE	Austrobaileyales	-	TRUE	TRUE	TRUE	Austrobaileyales_Schisandraceae_Illicium_parviflorum
s17799	OneKP	Angiosperms			Austrobaileyales	Schisandraceae	Kadsura	heteroclita	Kadsura heteroclita	Angiosperms			Austrobaileyales	Schisandraceae	Chen, T. 081210-04				Unclassified SRA	ERR364331	338	171976	333	FALSE	Austrobaileyales	-	TRUE	TRUE	TRUE	Austrobaileyales_Schisandraceae_Kadsura_heteroclita
s01006	PAFTOL	Angiosperms			Austrobaileyales	Schisandraceae	Schisandra	rubriflora	Schisandra rubriflora	Angiosperms			Austrobaileyales	Schisandraceae	Chase, M.W. 3849	K	Living collection: K (1969-19803); Kew DNA Bank (3641)		Enriched	ERR4180153	167	74214	162	TRUE	Austrobaileyales	-	TRUE	TRUE	TRUE	Austrobaileyales_Schisandraceae_Schisandra_rubriflora
s00948	PAFTOL	Angiosperms			Austrobaileyales	Trimeniaceae	Trimenia	moorei	Trimenia moorei	Angiosperms			Austrobaileyales	Trimeniaceae	Chase, M.W. 455	K	Kew DNA Bank (867)	Australia	Enriched	ERR5006124	262	120351	258	TRUE	Austrobaileyales	-	TRUE	TRUE	TRUE	Austrobaileyales_Trimeniaceae_Trimenia_moorei
s05289	PAFTOL	Angiosperms			Nymphaeales	Cabombaceae	Brasenia	schreberi	Brasenia schreberi	Angiosperms			Nymphaeales	Cabombaceae	Maurin, O. 4395	K	Kew DNA Bank (74265)		Enriched	ERR7618329	273	126657	268	TRUE	Nymphaeales	-	TRUE	TRUE	TRUE	Nymphaeales_Cabombaceae_Brasenia_schreberi
s05404	PAFTOL	Angiosperms			Nymphaeales	Cabombaceae	Cabomba	caroliniana	Cabomba caroliniana	Angiosperms			Nymphaeales	Cabombaceae	Stevens, W.D. 34973	K (MO2739816)			Enriched	ERR4180008	235	89046	225	TRUE	Nymphaeales	-	TRUE	TRUE	TRUE	Nymphaeales_Cabombaceae_Cabomba_caroliniana
s05408	PAFTOL	Angiosperms			Nymphaeales	Hydatellaceae	Trithuria	austinensis	Trithuria austinensis	Angiosperms			Nymphaeales	Hydatellaceae		K			Enriched	ERR4179984	261	117573	244	TRUE	Nymphaeales	-	TRUE	TRUE	TRUE	Nymphaeales_Hydatellaceae_Trithuria_austinensis
s07034	PAFTOL	Angiosperms			Nymphaeales	Hydatellaceae	Trithuria	filamentosa	Trithuria filamentosa	Angiosperms			Nymphaeales	Hydatellaceae	Moscal, A. 13940	K (K001275292)			Enriched	ERR4180047	219	81939	206	TRUE	Nymphaeales	-	TRUE	TRUE	FALSE	Nymphaeales_Hydatellaceae_Trithuria_filamentosa
s07527	PAFTOL	Angiosperms			Nymphaeales	Nymphaeaceae	Barclaya	longifolia	Barclaya longifolia	Angiosperms			Nymphaeales	Nymphaeaceae	Maurin, O. 4400	K	Kew DNA Bank (74277)		Enriched	ERR5033816	199	85917	197	TRUE	Nymphaeales	-	TRUE	TRUE	TRUE	Nymphaeales_Nymphaeaceae_Barclaya_longifolia
s05285	PAFTOL	Angiosperms			Nymphaeales	Nymphaeaceae	Euryale	ferox	Euryale ferox	Angiosperms			Nymphaeales	Nymphaeaceae	Maurin, O. 4393	K	Living collection: K (2014-1132); Kew DNA Bank (74263)		Enriched	ERR7618328	272	133443	263	TRUE	Nymphaeales	-	TRUE	TRUE	TRUE	Nymphaeales_Nymphaeaceae_Euryale_ferox
s18323	OneKP	Angiosperms			Nymphaeales	Nymphaeaceae	Nuphar	advena	Nuphar advena	Angiosperms			Nymphaeales	Nymphaeaceae	Soltis 2783				Unclassified SRA	ERR364330	285	141047	267	FALSE	Nymphaeales	-	TRUE	TRUE	FALSE	Nymphaeales_Nymphaeaceae_Nuphar_advena
s05296	PAFTOL	Angiosperms			Nymphaeales	Nymphaeaceae	Nuphar	lutea	Nuphar lutea	Angiosperms			Nymphaeales	Nymphaeaceae	Maurin, O. 4398	K	Living collection: K (2015-50); Kew DNA Bank (74267)		Enriched	ERR7618331	283	126891	275	TRUE	Nymphaeales	-	FALSE	TRUE	TRUE	Nymphaeales_Nymphaeaceae_Nuphar_lutea
s05018	PAFTOL	Angiosperms			Nymphaeales	Nymphaeaceae	Nymphaea	carpentariae	Nymphaea carpentariae	Angiosperms			Nymphaeales	Nymphaeaceae		K	Living collection: K (2008-553); Kew DNA Bank (74237)		Enriched	ERR7618266	265	116778	256	TRUE	Nymphaeales	-	FALSE	TRUE	FALSE	Nymphaeales_Nymphaeaceae_Nymphaea_carpentariae
s05283	PAFTOL	Angiosperms			Nymphaeales	Nymphaeaceae	Nymphaea	sp.	Nymphaea sp.	Angiosperms			Nymphaeales	Nymphaeaceae	Maurin, O. 4392	K	Living collection: K (2008-564); Kew DNA Bank (74262)		Enriched	ERR7618327	294	138816	278	TRUE	Nymphaeales	-	FALSE	TRUE	TRUE	Nymphaeales_Nymphaeaceae_Nymphaea_sp.
s08459	PAFTOL	Angiosperms			Nymphaeales	Nymphaeaceae	Nymphaea	tetragona	Nymphaea tetragona	Angiosperms			Nymphaeales	Nymphaeaceae	Maurin, O. 4407	K	Kew DNA Bank (82241)		Enriched	ERR7618867	305	147345	294	TRUE	Nymphaeales	-	TRUE	TRUE	FALSE	Nymphaeales_Nymphaeaceae_Nymphaea_tetragona
s08508	PAFTOL	Angiosperms			Nymphaeales	Nymphaeaceae	Victoria	amazonica	Victoria amazonica	Angiosperms			Nymphaeales	Nymphaeaceae	Maurin, O. 4423	K	Kew DNA Bank (82265)		Enriched	ERR5034381	190	77523	188	TRUE	Nymphaeales	-	FALSE	TRUE	FALSE	Nymphaeales_Nymphaeaceae_Victoria_amazonica
s05022	PAFTOL	Angiosperms			Nymphaeales	Nymphaeaceae	Victoria	cruziana	Victoria cruziana	Angiosperms			Nymphaeales	Nymphaeaceae		K	Kew DNA Bank (74239)		Enriched	ERR7618268	242	115530	236	TRUE	Nymphaeales	-	TRUE	TRUE	TRUE	Nymphaeales_Nymphaeaceae_Victoria_cruziana
s06036	PAFTOL	Angiosperms			Nymphaeales	Nymphaeaceae	Victoria	sp.	Victoria sp.	Angiosperms			Nymphaeales	Nymphaeaceae	Magdalena, C. s.n.	K			Enriched	ERR7618574	182	84549	180	TRUE	Nymphaeales	-	FALSE	TRUE	FALSE	Nymphaeales_Nymphaeaceae_Victoria_sp.
s29309	SRA	Ceratophyllales			Ceratophyllales	Ceratophyllaceae	Ceratophyllum	demersum	Ceratophyllum demersum	Ceratophyllales			Ceratophyllales	Ceratophyllaceae					Unclassified SRA	SRR9651191	276	157563	274	FALSE	Ceratophyllales	-	TRUE	TRUE	TRUE	Ceratophyllales_Ceratophyllaceae_Ceratophyllum_demersum
s07569	PAFTOL	Eudicots	Asterids	Campanuliidae	Apiales	Apiaceae	Aciphylla	glacialis	Aciphylla glacialis	Eudicots	Asterids	Campanuliidae	Apiales	Apiaceae	Melville, R. 5551	K	Kew DNA Bank (34549)	New Zealand	Enriched	ERR5034281	334	175845	333	TRUE	Apiales_Dipsacales_Paracryphiales_Escalloniales_Columelliales	-	FALSE	TRUE	TRUE	Apiales_Apiaceae_Aciphylla_glacialis
s11289	PAFTOL	Eudicots	Asterids	Campanuliidae	Apiales	Apiaceae	Actinolema	eryngioides	Actinolema eryngioides	Eudicots	Asterids	Campanuliidae	Apiales	Apiaceae	Rawi 28423	K (K000994193)			Enriched	ERR5034334	339	188913	337	TRUE	Apiales_Dipsacales_Paracryphiales_Escalloniales_Columelliales	-	FALSE	TRUE	TRUE	Apiales_Apiaceae_Actinolema_eryngioides
s11315	PAFTOL	Eudicots	Asterids	Campanuliidae	Apiales	Apiaceae	Actinotus	helianthi	Actinotus helianthi	Eudicots	Asterids	Campanuliidae	Apiales	Apiaceae	Hoogland, R.D. 11766	K (K000370433)			Enriched	ERR5034352	342	206754	341	TRUE	Apiales_Dipsacales_Paracryphiales_Escalloniales_Columelliales	-	FALSE	TRUE	TRUE	Apiales_Apiaceae_Actinotus_helianthi
s11288	PAFTOL	Eudicots	Asterids	Campanuliidae	Apiales	Apiaceae	Aegokeras	caespitosa	Aegokeras caespitosa	Eudicots	Asterids	Campanuliidae	Apiales	Apiaceae	Davis 37882	K (K000994191)			Enriched	ERR5034333	331	150303	327	TRUE	Apiales_Dipsacales_Paracryphiales_Escalloniales_Columelliales	-	FALSE	TRUE	TRUE	Apiales_Apiaceae_Aegokeras_caespitosa
s07570	PAFTOL	Eudicots	Asterids	Campanuliidae	Apiales	Apiaceae	Aegopodium	podagraria	Aegopodium podagraria	Eudicots	Asterids	Campanuliidae	Apiales	Apiaceae	Crawley, M.J. 365	K	Kew DNA Bank (12546)	United Kingdom of Great Britain and Northern Ireland (the)	Enriched	ERR5034282	290	172344	289	TRUE	Apiales_Dipsacales_Paracryphiales_Escalloniales_Columelliales	-	FALSE	TRUE	TRUE	Apiales_Apiaceae_Aegopodium_podagraria
s07571	PAFTOL	Eudicots	Asterids	Campanuliidae	Apiales	Apiaceae	Aethusa	cynapium	Aethusa cynapium	Eudicots	Asterids	Campanuliidae	Apiales	Apiaceae	Sheahan, M-C. 84	K	Kew DNA Bank (8675)	United Kingdom of Great Britain and Northern Ireland (the)	Enriched	ERR5034283	324	183303	324	TRUE	Apiales_Dipsacales_Paracryphiales_Escalloniales_Columelliales	-	FALSE	TRUE	TRUE	Apiales_Apiaceae_Aethusa_cynapium
s11287	PAFTOL	Eudicots	Asterids	Campanuliidae	Apiales	Apiaceae	Afroligusticum	elliotii	Afroligusticum elliotii	Eudicots	Asterids	Campanuliidae	Apiales	Apiaceae	Newbould, J.G.B. 1764	K (K000994192)			Enriched	ERR5034332	303	120615	302	TRUE	Apiales_Dipsacales_Paracryphiales_Escalloniales_Columelliales	-	FALSE	TRUE	TRUE	Apiales_Apiaceae_Afroligusticum_elliotii
s27359	PAFTOL	Eudicots	Asterids	Campanuliidae	Apiales	Apiaceae	Afrosciadium	dispersum	Afrosciadium dispersum	Eudicots	Asterids	Campanuliidae	Apiales	Apiaceae	Suleiman, H.O. TTSA/MSB279	K	Millenium Seed Bank (464899)		Enriched	ERR10978295	318	171804	317	TRUE	Apiales_Dipsacales_Paracryphiales_Escalloniales_Columelliales	-	FALSE	TRUE	TRUE	Apiales_Apiaceae_Afrosciadium_dispersum
s27365	PAFTOL	Eudicots	Asterids	Campanuliidae	Apiales	Apiaceae	Agasyllis	latifolia	Agasyllis latifolia	Eudicots	Asterids	Campanuliidae	Apiales	Apiaceae	Shetekauri, S. 221	NY			Enriched	ERR10978301	338	197406	338	TRUE	Apiales_Dipsacales_Paracryphiales_Escalloniales_Columelliales	-	FALSE	TRUE	TRUE	Apiales_Apiaceae_Agasyllis_latifolia
s07573	PAFTOL	Eudicots	Asterids	Campanuliidae	Apiales	Apiaceae	Alepidea	amatymbica	Alepidea amatymbica	Eudicots	Asterids	Campanuliidae	Apiales	Apiaceae	Chase, M.W. 6576	K	Kew DNA Bank (4843)	South Africa	Enriched	ERR5034284	324	198588	324	TRUE	Apiales_Dipsacales_Paracryphiales_Escalloniales_Columelliales	-	FALSE	TRUE	FALSE	Apiales_Apiaceae_Alepidea_amatymbica
s07572	PAFTOL	Eudicots	Asterids	Campanuliidae	Apiales	Apiaceae	Alepidea	natalensis	Alepidea natalensis	Eudicots	Asterids	Campanuliidae	Apiales	Apiaceae	Chase, M.W. 6527	K	Kew DNA Bank (4798)	South Africa	Enriched	ERR5970515	320	176259	319	TRUE	Apiales_Dipsacales_Paracryphiales_Escalloniales_Columelliales	-	FALSE	TRUE	TRUE	Apiales_Apiaceae_Alepidea_natalensis
s07575	PAFTOL	Eudicots	Asterids	Campanuliidae	Apiales	Apiaceae	Ammodaucus	leucotrichus	Ammodaucus leucotrichus	Eudicots	Asterids	Campanuliidae	Apiales	Apiaceae	Bramwell 575	K	Kew DNA Bank (2730)	Morocco	Enriched	ERR5034285	283	138714	282	TRUE	Apiales_Dipsacales_Paracryphiales_Escalloniales_Columelliales	-	FALSE	TRUE	TRUE	Apiales_Apiaceae_Ammodaucus_leucotrichus
s11285	PAFTOL	Eudicots	Asterids	Campanuliidae	Apiales	Apiaceae	Ammoselinum	popei	Ammoselinum popei	Eudicots	Asterids	Campanuliidae	Apiales	Apiaceae	Barkley, F.A. 14322	K (K000994189)			Enriched	ERR5034947	310	136809	308	TRUE	Apiales_Dipsacales_Paracryphiales_Escalloniales_Columelliales	-	FALSE	TRUE	TRUE	Apiales_Apiaceae_Ammoselinum_popei
s27355	PAFTOL	Eudicots	Asterids	Campanuliidae	Apiales	Apiaceae	Anethum	graveolens	Anethum graveolens	Eudicots	Asterids	Campanuliidae	Apiales	Apiaceae	Breidy, J. LEB-368	K	Millenium Seed Bank (266853)		Enriched	ERR9230232	333	193557	332	TRUE	Apiales_Dipsacales_Paracryphiales_Escalloniales_Columelliales	-	FALSE	TRUE	TRUE	Apiales_Apiaceae_Anethum_graveolens
s18139	OneKP	Eudicots	Asterids	Campanuliidae	Apiales	Apiaceae	Angelica	archangelica	Angelica archangelica	Eudicots	Asterids	Campanuliidae	Apiales	Apiaceae	Deyholos, M.K. 2016-116				Unclassified SRA	ERR2040639	346	262156	343	FALSE	Apiales_Dipsacales_Paracryphiales_Escalloniales_Columelliales	-	TRUE	TRUE	TRUE	Apiales_Apiaceae_Angelica_archangelica
s10231	PAFTOL	Eudicots	Asterids	Campanuliidae	Apiales	Apiaceae	Angelica	decursiva	Angelica decursiva	Eudicots	Asterids	Campanuliidae	Apiales	Apiaceae	Taquet 853	K (K001382001)			Enriched	ERR5034513	218	65403	213	TRUE	Apiales_Dipsacales_Paracryphiales_Escalloniales_Columelliales	-	FALSE	TRUE	FALSE	Apiales_Apiaceae_Angelica_decursiva
s11282	PAFTOL	Eudicots	Asterids	Campanuliidae	Apiales	Apiaceae	Anginon	difforme	Anginon difforme	Eudicots	Asterids	Campanuliidae	Apiales	Apiaceae	Bayliss, R.D.A. 6078	K (K000994186)			Enriched	ERR5034330	343	204927	343	TRUE	Apiales_Dipsacales_Paracryphiales_Escalloniales_Columelliales	-	FALSE	TRUE	TRUE	Apiales_Apiaceae_Anginon_difforme
s07576	PAFTOL	Eudicots	Asterids	Campanuliidae	Apiales	Apiaceae	Anisosciadium	isosciadium	Anisosciadium isosciadium	Eudicots	Asterids	Campanuliidae	Apiales	Apiaceae	Boulos, L. 17617	K	Kew DNA Bank (41186)	Kuwait	Enriched	ERR5034286	339	187296	337	TRUE	Apiales_Dipsacales_Paracryphiales_Escalloniales_Columelliales	-	FALSE	TRUE	TRUE	Apiales_Apiaceae_Anisosciadium_isosciadium
s07577	PAFTOL	Eudicots	Asterids	Campanuliidae	Apiales	Apiaceae	Anisotome	haastii	Anisotome haastii	Eudicots	Asterids	Campanuliidae	Apiales	Apiaceae	Melville, R. 6014	K	Kew DNA Bank (34551)	New Zealand	Enriched	ERR5034287	337	184671	333	TRUE	Apiales_Dipsacales_Paracryphiales_Escalloniales_Columelliales	-	FALSE	TRUE	TRUE	Apiales_Apiaceae_Anisotome_haastii
s07578	PAFTOL	Eudicots	Asterids	Campanuliidae	Apiales	Apiaceae	Annesorhiza	altiscapa	Annesorhiza altiscapa	Eudicots	Asterids	Campanuliidae	Apiales	Apiaceae	Goldblatt, P. 12423	K	Kew DNA Bank (27629)	South Africa	Enriched	ERR5034288	343	211668	343	TRUE	Apiales_Dipsacales_Paracryphiales_Escalloniales_Columelliales	-	FALSE	TRUE	TRUE	Apiales_Apiaceae_Annesorhiza_altiscapa
s07579	PAFTOL	Eudicots	Asterids	Campanuliidae	Apiales	Apiaceae	Anthriscus	sylvestris	Anthriscus sylvestris	Eudicots	Asterids	Campanuliidae	Apiales	Apiaceae	Fay, M.F. 205	K	Kew DNA Bank (8560)	United Kingdom of Great Britain and Northern Ireland (the)	Enriched	ERR5034289	320	188940	320	TRUE	Apiales_Dipsacales_Paracryphiales_Escalloniales_Columelliales	-	FALSE	TRUE	TRUE	Apiales_Apiaceae_Anthriscus_sylvestris
s07581	PAFTOL	Eudicots	Asterids	Campanuliidae	Apiales	Apiaceae	Aphanopleura	breviseta	Aphanopleura breviseta	Eudicots	Asterids	Campanuliidae	Apiales	Apiaceae	Rechinger 46085	K	Kew DNA Bank (2726)	Iran (Islamic Republic of)	Enriched	ERR5034941	305	148440	303	TRUE	Apiales_Dipsacales_Paracryphiales_Escalloniales_Columelliales	-	FALSE	TRUE	TRUE	Apiales_Apiaceae_Aphanopleura_breviseta
s27363	PAFTOL	Eudicots	Asterids	Campanuliidae	Apiales	Apiaceae	Apiastrum	angustifolium	Apiastrum angustifolium	Eudicots	Asterids	Campanuliidae	Apiales	Apiaceae	Lippitt, L ZSSD-0280	K	Millenium Seed Bank (496896)		Enriched	ERR10978297	319	168375	319	TRUE	Apiales_Dipsacales_Paracryphiales_Escalloniales_Columelliales	-	FALSE	TRUE	TRUE	Apiales_Apiaceae_Apiastrum_angustifolium
s07582	PAFTOL	Eudicots	Asterids	Campanuliidae	Apiales	Apiaceae	Apium	graveolens	Apium graveolens	Eudicots	Asterids	Campanuliidae	Apiales	Apiaceae	Chase, M.W. 2523	K	Living collection: K (1994-1881); Kew DNA Bank (2331)		Enriched	ERR5034290	304	170895	303	TRUE	Apiales_Dipsacales_Paracryphiales_Escalloniales_Columelliales	-	FALSE	TRUE	TRUE	Apiales_Apiaceae_Apium_graveolens
s11248	PAFTOL	Eudicots	Asterids	Campanuliidae	Apiales	Apiaceae	Apodicarpum	ikenoi	Apodicarpum ikenoi	Eudicots	Asterids	Campanuliidae	Apiales	Apiaceae	Ohwi, J. 227	K (K000544159)			Enriched	ERR5970525	138	37461	134	TRUE	Apiales_Dipsacales_Paracryphiales_Escalloniales_Columelliales	-	FALSE	TRUE	TRUE	Apiales_Apiaceae_Apodicarpum_ikenoi
s07584	PAFTOL	Eudicots	Asterids	Campanuliidae	Apiales	Apiaceae	Arctopus	echinatus	Arctopus echinatus	Eudicots	Asterids	Campanuliidae	Apiales	Apiaceae	Manning, J.C. 2845	K	Kew DNA Bank (27144)	South Africa	Enriched	ERR5034291	335	195918	334	TRUE	Apiales_Dipsacales_Paracryphiales_Escalloniales_Columelliales	-	FALSE	TRUE	TRUE	Apiales_Apiaceae_Arctopus_echinatus
s11298	PAFTOL	Eudicots	Asterids	Campanuliidae	Apiales	Apiaceae	Artedia	squamata	Artedia squamata	Eudicots	Asterids	Campanuliidae	Apiales	Apiaceae	Cribb, P.J. s.n.	K (K000501993)			Enriched	ERR5034339	337	192981	337	TRUE	Apiales_Dipsacales_Paracryphiales_Escalloniales_Columelliales	-	FALSE	TRUE	TRUE	Apiales_Apiaceae_Artedia_squamata
s11314	PAFTOL	Eudicots	Asterids	Campanuliidae	Apiales	Apiaceae	Asteriscium	chilense	Asteriscium chilense	Eudicots	Asterids	Campanuliidae	Apiales	Apiaceae	Morrison, J.L. 16904	K (K000370434)			Enriched	ERR5034351	319	137628	317	TRUE	Apiales_Dipsacales_Paracryphiales_Escalloniales_Columelliales	-	FALSE	TRUE	TRUE	Apiales_Apiaceae_Asteriscium_chilense
s11297	PAFTOL	Eudicots	Asterids	Campanuliidae	Apiales	Apiaceae	Astomaea	seselifolia	Astomaea seselifolia	Eudicots	Asterids	Campanuliidae	Apiales	Apiaceae	Hepper, F.N. 13091	K (K000501992)			Enriched	ERR5034338	329	184446	328	TRUE	Apiales_Dipsacales_Paracryphiales_Escalloniales_Columelliales	-	FALSE	TRUE	TRUE	Apiales_Apiaceae_Astomaea_seselifolia
s27357	PAFTOL	Eudicots	Asterids	Campanuliidae	Apiales	Apiaceae	Astrodaucus	littoralis	Astrodaucus littoralis	Eudicots	Asterids	Campanuliidae	Apiales	Apiaceae		K	Millenium Seed Bank (278537)		Enriched	ERR10978294	320	171363	319	TRUE	Apiales_Dipsacales_Paracryphiales_Escalloniales_Columelliales	-	FALSE	TRUE	TRUE	Apiales_Apiaceae_Astrodaucus_littoralis
s27369	PAFTOL	Eudicots	Asterids	Campanuliidae	Apiales	Apiaceae	Astydamia	latifolia	Astydamia latifolia	Eudicots	Asterids	Campanuliidae	Apiales	Apiaceae	Mort s.n.	WS			Enriched	ERR10978298	333	179250	333	TRUE	Apiales_Dipsacales_Paracryphiales_Escalloniales_Columelliales	-	FALSE	TRUE	TRUE	Apiales_Apiaceae_Astydamia_latifolia
s11294	PAFTOL	Eudicots	Asterids	Campanuliidae	Apiales	Apiaceae	Aulacospermum	roseum	Aulacospermum roseum	Eudicots	Asterids	Campanuliidae	Apiales	Apiaceae	Pimenov, M.G. 1179	K (K000501989)			Enriched	ERR5034949	338	184566	336	TRUE	Apiales_Dipsacales_Paracryphiales_Escalloniales_Columelliales	-	FALSE	TRUE	TRUE	Apiales_Apiaceae_Aulacospermum_roseum
s11260	PAFTOL	Eudicots	Asterids	Campanuliidae	Apiales	Apiaceae	Azorella	acaulis	Azorella acaulis	Eudicots	Asterids	Campanuliidae	Apiales	Apiaceae	Tweedie, R. 42	K (K000373993)			Enriched	ERR5010317	199	60399	192	TRUE	Apiales_Dipsacales_Paracryphiales_Escalloniales_Columelliales	-	FALSE	TRUE	FALSE	Apiales_Apiaceae_Azorella_acaulis
s07585	PAFTOL	Eudicots	Asterids	Campanuliidae	Apiales	Apiaceae	Azorella	lycopodioides	Azorella lycopodioides	Eudicots	Asterids	Campanuliidae	Apiales	Apiaceae	Lewis, R. s.n.	K (K000649056)	Kew DNA Bank (40136)	Falkland Islands (the) [Malvinas]	Enriched	ERR5034292	328	148857	320	TRUE	Apiales_Dipsacales_Paracryphiales_Escalloniales_Columelliales	-	FALSE	TRUE	TRUE	Apiales_Apiaceae_Azorella_lycopodioides
s28293	GAP	Eudicots	Asterids	Campanuliidae	Apiales	Apiaceae	Berula	erecta	Berula erecta	Eudicots	Asterids	Campanuliidae	Apiales	Apiaceae	Stajsic, V. 9061	MEL (MEL 2457412A)			Enriched	ERR7599648	314	196878	313	TRUE	Apiales_Dipsacales_Paracryphiales_Escalloniales_Columelliales	-	FALSE	TRUE	TRUE	Apiales_Apiaceae_Berula_erecta
s12659	PAFTOL	Eudicots	Asterids	Campanuliidae	Apiales	Apiaceae	Bifora	radians	Bifora radians	Eudicots	Asterids	Campanuliidae	Apiales	Apiaceae	Barclay, C. 3713	K (K001275345)			Enriched	ERR7620630	293	149094	292	TRUE	Apiales_Dipsacales_Paracryphiales_Escalloniales_Columelliales	-	FALSE	TRUE	TRUE	Apiales_Apiaceae_Bifora_radians
s11313	PAFTOL	Eudicots	Asterids	Campanuliidae	Apiales	Apiaceae	Bolax	gummifera	Bolax gummifera	Eudicots	Asterids	Campanuliidae	Apiales	Apiaceae	Moore, D.M. 1392	K (K000370435)			Enriched	ERR5034350	313	140976	313	TRUE	Apiales_Dipsacales_Paracryphiales_Escalloniales_Columelliales	-	FALSE	TRUE	TRUE	Apiales_Apiaceae_Bolax_gummifera
s11249	PAFTOL	Eudicots	Asterids	Campanuliidae	Apiales	Apiaceae	Bonannia	graeca	Bonannia graeca	Eudicots	Asterids	Campanuliidae	Apiales	Apiaceae	Citarda 1011	K (K000544160)		Italy	Enriched	ERR5970526	142	34380	135	TRUE	Apiales_Dipsacales_Paracryphiales_Escalloniales_Columelliales	-	FALSE	TRUE	TRUE	Apiales_Apiaceae_Bonannia_graeca
s11312	PAFTOL	Eudicots	Asterids	Campanuliidae	Apiales	Apiaceae	Bowlesia	flabilis	Bowlesia flabilis	Eudicots	Asterids	Campanuliidae	Apiales	Apiaceae	Wood. J.R.I 19501	K (K000370436)			Enriched	ERR5034349	310	159846	306	TRUE	Apiales_Dipsacales_Paracryphiales_Escalloniales_Columelliales	-	FALSE	TRUE	TRUE	Apiales_Apiaceae_Bowlesia_flabilis
s26567	GAP	Eudicots	Asterids	Campanuliidae	Apiales	Apiaceae	Brachyscias	verecundus	Brachyscias verecundus	Eudicots	Asterids	Campanuliidae	Apiales	Apiaceae	Perkins, A.J. WA106	PERTH (PERTH 8726515)			Enriched	ERR7599205	316	198531	316	TRUE	Apiales_Dipsacales_Paracryphiales_Escalloniales_Columelliales	-	FALSE	TRUE	TRUE	Apiales_Apiaceae_Brachyscias_verecundus
s07588	PAFTOL	Eudicots	Asterids	Campanuliidae	Apiales	Apiaceae	Bunium	bulbocastanum	Bunium bulbocastanum	Eudicots	Asterids	Campanuliidae	Apiales	Apiaceae	Sheahan, M-C. 295	K	Kew DNA Bank (17490)	United Kingdom of Great Britain and Northern Ireland (the)	Enriched	ERR5034293	332	190257	331	TRUE	Apiales_Dipsacales_Paracryphiales_Escalloniales_Columelliales	-	FALSE	TRUE	TRUE	Apiales_Apiaceae_Bunium_bulbocastanum
s12657	PAFTOL	Eudicots	Asterids	Campanuliidae	Apiales	Apiaceae	Cachrys	cristata	Cachrys cristata	Eudicots	Asterids	Campanuliidae	Apiales	Apiaceae	Stainton, J.D.A. 7653	K (K001275344)			Enriched	ERR5970590	302	149604	302	TRUE	Apiales_Dipsacales_Paracryphiales_Escalloniales_Columelliales	-	FALSE	TRUE	TRUE	Apiales_Apiaceae_Cachrys_cristata
s11293	PAFTOL	Eudicots	Asterids	Campanuliidae	Apiales	Apiaceae	Cannaboides	betsileensis	Cannaboides betsileensis	Eudicots	Asterids	Campanuliidae	Apiales	Apiaceae	Bosser, J. 19.529	K (K000501988)			Enriched	ERR5034948	336	168510	335	TRUE	Apiales_Dipsacales_Paracryphiales_Escalloniales_Columelliales	-	FALSE	TRUE	TRUE	Apiales_Apiaceae_Cannaboides_betsileensis
s07589	PAFTOL	Eudicots	Asterids	Campanuliidae	Apiales	Apiaceae	Capnophyllum	africanum	Capnophyllum africanum	Eudicots	Asterids	Campanuliidae	Apiales	Apiaceae	Forest, F. 654	K	Kew DNA Bank (27893)	South Africa	Enriched	ERR5034294	312	165666	312	TRUE	Apiales_Dipsacales_Paracryphiales_Escalloniales_Columelliales	-	FALSE	TRUE	TRUE	Apiales_Apiaceae_Capnophyllum_africanum
s27371	PAFTOL	Eudicots	Asterids	Campanuliidae	Apiales	Apiaceae	Carlesia	sinensis	Carlesia sinensis	Eudicots	Asterids	Campanuliidae	Apiales	Apiaceae	Chiao, C.Y. 2805	NY			Enriched	ERR10978299	291	131481	291	TRUE	Apiales_Dipsacales_Paracryphiales_Escalloniales_Columelliales	-	FALSE	TRUE	TRUE	Apiales_Apiaceae_Carlesia_sinensis
s27373	PAFTOL	Eudicots	Asterids	Campanuliidae	Apiales	Apiaceae	Caropodium	platycarpum	Caropodium platycarpum	Eudicots	Asterids	Campanuliidae	Apiales	Apiaceae	Karjagin, I. 4380	NY			Enriched	ERR10978300	314	158079	312	TRUE	Apiales_Dipsacales_Paracryphiales_Escalloniales_Columelliales	-	FALSE	TRUE	TRUE	Apiales_Apiaceae_Caropodium_platycarpum
s12655	PAFTOL	Eudicots	Asterids	Campanuliidae	Apiales	Apiaceae	Caucalis	platycarpos	Caucalis platycarpos	Eudicots	Asterids	Campanuliidae	Apiales	Apiaceae	Schleich, M. 3651	K (K001275343)			Enriched	ERR5970589	272	121740	271	TRUE	Apiales_Dipsacales_Paracryphiales_Escalloniales_Columelliales	-	FALSE	TRUE	TRUE	Apiales_Apiaceae_Caucalis_platycarpos
s11292	PAFTOL	Eudicots	Asterids	Campanuliidae	Apiales	Apiaceae	Cenolophium	fischeri	Cenolophium fischeri	Eudicots	Asterids	Campanuliidae	Apiales	Apiaceae		K (K000501987)			Enriched	ERR5034337	295	113757	292	TRUE	Apiales_Dipsacales_Paracryphiales_Escalloniales_Columelliales	-	FALSE	TRUE	TRUE	Apiales_Apiaceae_Cenolophium_fischeri
s18287	OneKP	Eudicots	Asterids	Campanuliidae	Apiales	Apiaceae	Centella	asiatica	Centella asiatica	Eudicots	Asterids	Campanuliidae	Apiales	Apiaceae	Deyholos, M. s.n.	ALTA (132726)			Unclassified SRA	ERR2040646	345	258819	343	FALSE	Apiales_Dipsacales_Paracryphiales_Escalloniales_Columelliales	-	TRUE	TRUE	FALSE	Apiales_Apiaceae_Centella_asiatica
s11311	PAFTOL	Eudicots	Asterids	Campanuliidae	Apiales	Apiaceae	Centella	villosa	Centella villosa	Eudicots	Asterids	Campanuliidae	Apiales	Apiaceae	Acocks, J.P.H. 22524	K (K000370437)			Enriched	ERR5034348	343	209688	342	TRUE	Apiales_Dipsacales_Paracryphiales_Escalloniales_Columelliales	-	FALSE	TRUE	TRUE	Apiales_Apiaceae_Centella_villosa
s11250	PAFTOL	Eudicots	Asterids	Campanuliidae	Apiales	Apiaceae	Cephalopodum	afghanicum	Cephalopodum afghanicum	Eudicots	Asterids	Campanuliidae	Apiales	Apiaceae	Pimenov, M.G. N78	K (K000544161)			Enriched	ERR5970527	288	130419	287	TRUE	Apiales_Dipsacales_Paracryphiales_Escalloniales_Columelliales	-	FALSE	TRUE	TRUE	Apiales_Apiaceae_Cephalopodum_afghanicum
s07590	PAFTOL	Eudicots	Asterids	Campanuliidae	Apiales	Apiaceae	Chaerophyllum	temulum	Chaerophyllum temulum	Eudicots	Asterids	Campanuliidae	Apiales	Apiaceae	Sheahan, M-C. 180	K	Kew DNA Bank (9576)		Enriched	ERR5034295	326	187434	326	TRUE	Apiales_Dipsacales_Paracryphiales_Escalloniales_Columelliales	-	FALSE	TRUE	TRUE	Apiales_Apiaceae_Chaerophyllum_temulum
s11291	PAFTOL	Eudicots	Asterids	Campanuliidae	Apiales	Apiaceae	Chaetosciadium	trichospermum	Chaetosciadium trichospermum	Eudicots	Asterids	Campanuliidae	Apiales	Apiaceae	Hepper, F.N. 13400	K (K000501986)			Enriched	ERR5034336	328	191781	328	TRUE	Apiales_Dipsacales_Paracryphiales_Escalloniales_Columelliales	-	FALSE	TRUE	TRUE	Apiales_Apiaceae_Chaetosciadium_trichospermum
s11290	PAFTOL	Eudicots	Asterids	Campanuliidae	Apiales	Apiaceae	Chamaesciadium	acaule	Chamaesciadium acaule	Eudicots	Asterids	Campanuliidae	Apiales	Apiaceae	Davis 30577	K (K000501985)			Enriched	ERR5034335	316	140586	306	TRUE	Apiales_Dipsacales_Paracryphiales_Escalloniales_Columelliales	-	FALSE	TRUE	TRUE	Apiales_Apiaceae_Chamaesciadium_acaule
s20143	SRA	Eudicots	Asterids	Campanuliidae	Apiales	Apiaceae	Chamaesium	paradoxum	Chamaesium paradoxum	Eudicots	Asterids	Campanuliidae	Apiales	Apiaceae					Unclassified SRA	SRR8863751	341	265767	341	FALSE	Apiales_Dipsacales_Paracryphiales_Escalloniales_Columelliales	-	FALSE	TRUE	TRUE	Apiales_Apiaceae_Chamaesium_paradoxum
s11299	PAFTOL	Eudicots	Asterids	Campanuliidae	Apiales	Apiaceae	Chamarea	capensis	Chamarea capensis	Eudicots	Asterids	Campanuliidae	Apiales	Apiaceae	Esterhuysen, E. 24302	K (K000544172)			Enriched	ERR5034340	318	133416	316	TRUE	Apiales_Dipsacales_Paracryphiales_Escalloniales_Columelliales	-	FALSE	TRUE	TRUE	Apiales_Apiaceae_Chamarea_capensis
s11310	PAFTOL	Eudicots	Asterids	Campanuliidae	Apiales	Apiaceae	Chlaenosciadium	gardneri	Chlaenosciadium gardneri	Eudicots	Asterids	Campanuliidae	Apiales	Apiaceae	Melville, R. 138	K (K000370438)			Enriched	ERR5034347	343	213747	342	TRUE	Apiales_Dipsacales_Paracryphiales_Escalloniales_Columelliales	-	FALSE	TRUE	TRUE	Apiales_Apiaceae_Chlaenosciadium_gardneri
s11309	PAFTOL	Eudicots	Asterids	Campanuliidae	Apiales	Apiaceae	Choritaenia	capensis	Choritaenia capensis	Eudicots	Asterids	Campanuliidae	Apiales	Apiaceae	Hanekom, W.J. 1834	K (K000370439)			Enriched	ERR5034346	307	151917	306	TRUE	Apiales_Dipsacales_Paracryphiales_Escalloniales_Columelliales	-	FALSE	TRUE	TRUE	Apiales_Apiaceae_Choritaenia_capensis
s12663	PAFTOL	Eudicots	Asterids	Campanuliidae	Apiales	Apiaceae	Cnidium	silaifolium	Cnidium silaifolium	Eudicots	Asterids	Campanuliidae	Apiales	Apiaceae	Jedd, H.G. 1523	K (K001275347)			Enriched	ERR5970592	248	105705	247	TRUE	Apiales_Dipsacales_Paracryphiales_Escalloniales_Columelliales	-	FALSE	TRUE	TRUE	Apiales_Apiaceae_Cnidium_silaifolium
s27377	PAFTOL	Eudicots	Asterids	Campanuliidae	Apiales	Apiaceae	Coaxana	bambusioides	Coaxana bambusioides	Eudicots	Asterids	Campanuliidae	Apiales	Apiaceae	Reveal, J.L. 4297	NY			Enriched	ERR12712701	327	165570	324	TRUE	Apiales_Dipsacales_Paracryphiales_Escalloniales_Columelliales	-	FALSE	TRUE	TRUE	Apiales_Apiaceae_Coaxana_bambusioides
s30777	SRA	Eudicots	Asterids	Campanuliidae	Apiales	Apiaceae	Conioselinum	anthriscoides	Conioselinum anthriscoides	Eudicots	Asterids	Campanuliidae	Apiales	Apiaceae					Enriched	SRR17053245	301	238266	301	TRUE	Apiales_Dipsacales_Paracryphiales_Escalloniales_Columelliales	-	FALSE	TRUE	FALSE	Apiales_Apiaceae_Conioselinum_anthriscoides
s20203	SRA	Eudicots	Asterids	Campanuliidae	Apiales	Apiaceae	Conioselinum	smithii	Conioselinum smithii	Eudicots	Asterids	Campanuliidae	Apiales	Apiaceae					Unclassified SRA	SRR8863748	336	260880	336	FALSE	Apiales_Dipsacales_Paracryphiales_Escalloniales_Columelliales	-	FALSE	TRUE	TRUE	Apiales_Apiaceae_Conioselinum_smithii
s12623	PAFTOL	Eudicots	Asterids	Campanuliidae	Apiales	Apiaceae	Conium	maculatum	Conium maculatum	Eudicots	Asterids	Campanuliidae	Apiales	Apiaceae	Alston, A.H.G. 1.105	K (K001275327)			Enriched	ERR5970574	313	171159	313	TRUE	Apiales_Dipsacales_Paracryphiales_Escalloniales_Columelliales	-	FALSE	TRUE	TRUE	Apiales_Apiaceae_Conium_maculatum
s07592	PAFTOL	Eudicots	Asterids	Campanuliidae	Apiales	Apiaceae	Conopodium	majus	Conopodium majus	Eudicots	Asterids	Campanuliidae	Apiales	Apiaceae	Fay, M.F. 218	K	Kew DNA Bank (8573)	United Kingdom of Great Britain and Northern Ireland (the)	Enriched	ERR5034296	337	207546	336	TRUE	Apiales_Dipsacales_Paracryphiales_Escalloniales_Columelliales	-	FALSE	TRUE	TRUE	Apiales_Apiaceae_Conopodium_majus
s23611	SRA	Eudicots	Asterids	Campanuliidae	Apiales	Apiaceae	Coriandrum	sativum	Coriandrum sativum	Eudicots	Asterids	Campanuliidae	Apiales	Apiaceae					Unclassified SRA	SRR8863732	336	263415	336	FALSE	Apiales_Dipsacales_Paracryphiales_Escalloniales_Columelliales	-	FALSE	TRUE	TRUE	Apiales_Apiaceae_Coriandrum_sativum
s27379	PAFTOL	Eudicots	Asterids	Campanuliidae	Apiales	Apiaceae	Cortia	sp.	Cortia sp.	Eudicots	Asterids	Campanuliidae	Apiales	Apiaceae	Koelz, W. 474A	NY			Enriched	ERR10978302	143	41142	140	TRUE	Apiales_Dipsacales_Paracryphiales_Escalloniales_Columelliales	-	FALSE	TRUE	TRUE	Apiales_Apiaceae_Cortia_sp.
s11303	PAFTOL	Eudicots	Asterids	Campanuliidae	Apiales	Apiaceae	Cortiella	hookeri	Cortiella hookeri	Eudicots	Asterids	Campanuliidae	Apiales	Apiaceae	Cave, G.H. 41	K (K000544176)			Enriched	ERR5034341	304	126939	297	TRUE	Apiales_Dipsacales_Paracryphiales_Escalloniales_Columelliales	-	FALSE	TRUE	TRUE	Apiales_Apiaceae_Cortiella_hookeri
s11304	PAFTOL	Eudicots	Asterids	Campanuliidae	Apiales	Apiaceae	Cotopaxia	asplundii	Cotopaxia asplundii	Eudicots	Asterids	Campanuliidae	Apiales	Apiaceae	Asplund, E. 20227	K (K000544177)			Enriched	ERR5034342	328	167340	327	TRUE	Apiales_Dipsacales_Paracryphiales_Escalloniales_Columelliales	-	FALSE	TRUE	TRUE	Apiales_Apiaceae_Cotopaxia_asplundii
s27381	PAFTOL	Eudicots	Asterids	Campanuliidae	Apiales	Apiaceae	Coulterophytum	sp.	Coulterophytum sp.	Eudicots	Asterids	Campanuliidae	Apiales	Apiaceae	Breedlove, D. 64455	NY			Enriched	ERR10978303	320	165057	315	TRUE	Apiales_Dipsacales_Paracryphiales_Escalloniales_Columelliales	-	FALSE	TRUE	TRUE	Apiales_Apiaceae_Coulterophytum_sp.
s07594	PAFTOL	Eudicots	Asterids	Campanuliidae	Apiales	Apiaceae	Crithmum	maritimum	Crithmum maritimum	Eudicots	Asterids	Campanuliidae	Apiales	Apiaceae	Cowan, R.S. 117	K	Kew DNA Bank (8137)	United Kingdom of Great Britain and Northern Ireland (the)	Enriched	ERR5034298	318	173565	316	TRUE	Apiales_Dipsacales_Paracryphiales_Escalloniales_Columelliales	-	FALSE	TRUE	TRUE	Apiales_Apiaceae_Crithmum_maritimum
s11306	PAFTOL	Eudicots	Asterids	Campanuliidae	Apiales	Apiaceae	Cryptotaenia	africana	Cryptotaenia africana	Eudicots	Asterids	Campanuliidae	Apiales	Apiaceae	Onana, J-G. 444	K (K000338800)			Enriched	ERR5034343	301	117147	298	TRUE	Apiales_Dipsacales_Paracryphiales_Escalloniales_Columelliales	-	FALSE	TRUE	TRUE	Apiales_Apiaceae_Cryptotaenia_africana
s10187	PAFTOL	Eudicots	Asterids	Campanuliidae	Apiales	Apiaceae	Cuminum	cyminum	Cuminum cyminum	Eudicots	Asterids	Campanuliidae	Apiales	Apiaceae	Rechinger, K.H. 51696	K (K000374013)			Enriched	ERR5034495	325	157407	325	TRUE	Apiales_Dipsacales_Paracryphiales_Escalloniales_Columelliales	-	FALSE	TRUE	TRUE	Apiales_Apiaceae_Cuminum_cyminum
s10189	PAFTOL	Eudicots	Asterids	Campanuliidae	Apiales	Apiaceae	Cyclospermum	leptophyllum	Cyclospermum leptophyllum	Eudicots	Asterids	Campanuliidae	Apiales	Apiaceae	Ramirez, V. 368	K (K000374014)			Enriched	ERR5034496	334	192036	331	TRUE	Apiales_Dipsacales_Paracryphiales_Escalloniales_Columelliales	-	FALSE	TRUE	TRUE	Apiales_Apiaceae_Cyclospermum_leptophyllum
s10191	PAFTOL	Eudicots	Asterids	Campanuliidae	Apiales	Apiaceae	Cymbocarpum	anethoides	Cymbocarpum anethoides	Eudicots	Asterids	Campanuliidae	Apiales	Apiaceae	Davis 43668	K (K000374015)			Enriched	ERR5034497	323	154095	321	TRUE	Apiales_Dipsacales_Paracryphiales_Escalloniales_Columelliales	-	FALSE	TRUE	TRUE	Apiales_Apiaceae_Cymbocarpum_anethoides
s27385	PAFTOL	Eudicots	Asterids	Campanuliidae	Apiales	Apiaceae	Cynosciadium	digitatum	Cynosciadium digitatum	Eudicots	Asterids	Campanuliidae	Apiales	Apiaceae	Naczi, R. 17509	NY			Enriched	ERR9230234	326	183762	322	TRUE	Apiales_Dipsacales_Paracryphiales_Escalloniales_Columelliales	-	FALSE	TRUE	TRUE	Apiales_Apiaceae_Cynosciadium_digitatum
s27387	PAFTOL	Eudicots	Asterids	Campanuliidae	Apiales	Apiaceae	Dahliaphyllum	almedae	Dahliaphyllum almedae	Eudicots	Asterids	Campanuliidae	Apiales	Apiaceae	Breedlove, D. 61970	NY			Enriched	ERR10978305	311	158133	311	TRUE	Apiales_Dipsacales_Paracryphiales_Escalloniales_Columelliales	-	FALSE	TRUE	TRUE	Apiales_Apiaceae_Dahliaphyllum_almedae
s27351	PAFTOL	Eudicots	Asterids	Campanuliidae	Apiales	Apiaceae	Dasispermum	suffruticosum	Dasispermum suffruticosum	Eudicots	Asterids	Campanuliidae	Apiales	Apiaceae	Cowell, C. 1991	K	Millenium Seed Bank (304823)		Enriched	ERR10978292	330	184602	328	TRUE	Apiales_Dipsacales_Paracryphiales_Escalloniales_Columelliales	-	FALSE	TRUE	TRUE	Apiales_Apiaceae_Dasispermum_suffruticosum
s10193	PAFTOL	Eudicots	Asterids	Campanuliidae	Apiales	Apiaceae	Daucosma	laciniata	Daucosma laciniata	Eudicots	Asterids	Campanuliidae	Apiales	Apiaceae	Tharp, B.C. 42-30	K (K000374016)			Enriched	ERR5034498	289	112011	285	TRUE	Apiales_Dipsacales_Paracryphiales_Escalloniales_Columelliales	-	FALSE	TRUE	TRUE	Apiales_Apiaceae_Daucosma_laciniata
s18547	Annotated genome	Eudicots	Asterids	Campanuliidae	Apiales	Apiaceae	Daucus	carota	Daucus carota	Eudicots	Asterids	Campanuliidae	Apiales	Apiaceae					Assembled genome	PRJNA268187	324	239336	320	FALSE	Apiales_Dipsacales_Paracryphiales_Escalloniales_Columelliales	-	FALSE	TRUE	FALSE	Apiales_Apiaceae_Daucus_carota
s07610	PAFTOL	Eudicots	Asterids	Campanuliidae	Apiales	Apiaceae	Daucus	mirabilis	Daucus mirabilis	Eudicots	Asterids	Campanuliidae	Apiales	Apiaceae	Sandwith, N.Y. 2558	K	Kew DNA Bank (2731)	Libya	Enriched	ERR5034302	332	181080	331	TRUE	Apiales_Dipsacales_Paracryphiales_Escalloniales_Columelliales	-	FALSE	TRUE	TRUE	Apiales_Apiaceae_Daucus_mirabilis
s10195	PAFTOL	Eudicots	Asterids	Campanuliidae	Apiales	Apiaceae	Demavendia	pastinacifolia	Demavendia pastinacifolia	Eudicots	Asterids	Campanuliidae	Apiales	Apiaceae	Rechinger, K.H. 1109	K (K000374017)			Enriched	ERR5034499	315	143559	315	TRUE	Apiales_Dipsacales_Paracryphiales_Escalloniales_Columelliales	-	FALSE	TRUE	TRUE	Apiales_Apiaceae_Demavendia_pastinacifolia
s27389	PAFTOL	Eudicots	Asterids	Campanuliidae	Apiales	Apiaceae	Dethawia	splendens	Dethawia splendens	Eudicots	Asterids	Campanuliidae	Apiales	Apiaceae	Rechinger, K.H. 587	NY		France	Enriched	ERR9230235	315	170007	314	TRUE	Apiales_Dipsacales_Paracryphiales_Escalloniales_Columelliales	-	FALSE	TRUE	TRUE	Apiales_Apiaceae_Dethawia_splendens
s27341	PAFTOL	Eudicots	Asterids	Campanuliidae	Apiales	Apiaceae	Deverra	burchellii	Deverra burchellii	Eudicots	Asterids	Campanuliidae	Apiales	Apiaceae	Cook, F. 86	K	Millenium Seed Bank (91073)		Enriched	ERR10978288	325	184197	323	TRUE	Apiales_Dipsacales_Paracryphiales_Escalloniales_Columelliales	-	FALSE	TRUE	TRUE	Apiales_Apiaceae_Deverra_burchellii
s28035	GAP	Eudicots	Asterids	Campanuliidae	Apiales	Apiaceae	Dichosciadium	ranunculaceum	Dichosciadium ranunculaceum	Eudicots	Asterids	Campanuliidae	Apiales	Apiaceae	McAuliffe, J. 728	CANB (CANB 747969)			Enriched	ERR7599413	326	180435	324	TRUE	Apiales_Dipsacales_Paracryphiales_Escalloniales_Columelliales	-	FALSE	TRUE	TRUE	Apiales_Apiaceae_Dichosciadium_ranunculaceum
s07596	PAFTOL	Eudicots	Asterids	Campanuliidae	Apiales	Apiaceae	Dicyclophora	persica	Dicyclophora persica	Eudicots	Asterids	Campanuliidae	Apiales	Apiaceae	Davis 0.5651	K	Kew DNA Bank (41184)	Iran (Islamic Republic of)	Enriched	ERR5034299	321	157872	319	TRUE	Apiales_Dipsacales_Paracryphiales_Escalloniales_Columelliales	-	FALSE	TRUE	TRUE	Apiales_Apiaceae_Dicyclophora_persica
s28037	GAP	Eudicots	Asterids	Campanuliidae	Apiales	Apiaceae	Diplaspis	hydrocotylea	Diplaspis hydrocotylea	Eudicots	Asterids	Campanuliidae	Apiales	Apiaceae	Wood, J. 344	CANB (CANB 822253)			Enriched	ERR7599414	320	200568	320	TRUE	Apiales_Dipsacales_Paracryphiales_Escalloniales_Columelliales	-	FALSE	TRUE	TRUE	Apiales_Apiaceae_Diplaspis_hydrocotylea
s10197	PAFTOL	Eudicots	Asterids	Campanuliidae	Apiales	Apiaceae	Diplolophium	africanum	Diplolophium africanum	Eudicots	Asterids	Campanuliidae	Apiales	Apiaceae	Friis, I. 9256	K (K000370455)			Enriched	ERR5034994	314	155118	313	TRUE	Apiales_Dipsacales_Paracryphiales_Escalloniales_Columelliales	-	FALSE	TRUE	TRUE	Apiales_Apiaceae_Diplolophium_africanum
s10199	PAFTOL	Eudicots	Asterids	Campanuliidae	Apiales	Apiaceae	Diplotaenia	cachrydifolia	Diplotaenia cachrydifolia	Eudicots	Asterids	Campanuliidae	Apiales	Apiaceae	Archibald, J.C. 2390	K (K000370456)			Enriched	ERR5970566	327	179415	327	TRUE	Apiales_Dipsacales_Paracryphiales_Escalloniales_Columelliales	-	FALSE	TRUE	TRUE	Apiales_Apiaceae_Diplotaenia_cachrydifolia
s27391	PAFTOL	Eudicots	Asterids	Campanuliidae	Apiales	Apiaceae	Donnellsmithia	juncea	Donnellsmithia juncea	Eudicots	Asterids	Campanuliidae	Apiales	Apiaceae	Santa Cruz, E. 718	NY			Enriched	ERR10978306	321	169314	320	TRUE	Apiales_Dipsacales_Paracryphiales_Escalloniales_Columelliales	-	FALSE	TRUE	TRUE	Apiales_Apiaceae_Donnellsmithia_juncea
s11308	PAFTOL	Eudicots	Asterids	Campanuliidae	Apiales	Apiaceae	Drusa	glandulosa	Drusa glandulosa	Eudicots	Asterids	Campanuliidae	Apiales	Apiaceae	Thulin, M. 8928	K (K000370440)			Enriched	ERR5034345	314	164616	311	TRUE	Apiales_Dipsacales_Paracryphiales_Escalloniales_Columelliales	-	FALSE	TRUE	TRUE	Apiales_Apiaceae_Drusa_glandulosa
s10203	PAFTOL	Eudicots	Asterids	Campanuliidae	Apiales	Apiaceae	Ducrosia	anethifolia	Ducrosia anethifolia	Eudicots	Asterids	Campanuliidae	Apiales	Apiaceae	Collenette, I.S. 4509	K (K000370458)			Enriched	ERR5034500	315	157818	313	TRUE	Apiales_Dipsacales_Paracryphiales_Escalloniales_Columelliales	-	FALSE	TRUE	TRUE	Apiales_Apiaceae_Ducrosia_anethifolia
s07597	PAFTOL	Eudicots	Asterids	Campanuliidae	Apiales	Apiaceae	Echinophora	trichophylla	Echinophora trichophylla	Eudicots	Asterids	Campanuliidae	Apiales	Apiaceae	Davis 46840	K	Kew DNA Bank (41187)	Turkey	Enriched	ERR5034942	331	177867	331	TRUE	Apiales_Dipsacales_Paracryphiales_Escalloniales_Columelliales	-	FALSE	TRUE	TRUE	Apiales_Apiaceae_Echinophora_trichophylla
s27393	PAFTOL	Eudicots	Asterids	Campanuliidae	Apiales	Apiaceae	Eleutherospermum	cicutarium	Eleutherospermum cicutarium	Eudicots	Asterids	Campanuliidae	Apiales	Apiaceae	Albach, D. 4409	NY			Enriched	ERR9230236	329	185514	329	TRUE	Apiales_Dipsacales_Paracryphiales_Escalloniales_Columelliales	-	FALSE	TRUE	TRUE	Apiales_Apiaceae_Eleutherospermum_cicutarium
s10205	PAFTOL	Eudicots	Asterids	Campanuliidae	Apiales	Apiaceae	Enantiophylla	heydeana	Enantiophylla heydeana	Eudicots	Asterids	Campanuliidae	Apiales	Apiaceae	Sanders, A.C. 10421	K (K001034479)			Enriched	ERR5034501	317	163833	315	TRUE	Apiales_Dipsacales_Paracryphiales_Escalloniales_Columelliales	-	FALSE	TRUE	TRUE	Apiales_Apiaceae_Enantiophylla_heydeana
s27395	PAFTOL	Eudicots	Asterids	Campanuliidae	Apiales	Apiaceae	Endressia	castellana	Endressia castellana	Eudicots	Asterids	Campanuliidae	Apiales	Apiaceae	Segura Zubizarreta, A. 8156	NY			Enriched	ERR10978307	252	109326	252	TRUE	Apiales_Dipsacales_Paracryphiales_Escalloniales_Columelliales	-	FALSE	TRUE	TRUE	Apiales_Apiaceae_Endressia_castellana
s11307	PAFTOL	Eudicots	Asterids	Campanuliidae	Apiales	Apiaceae	Eremocharis	longiramea	Eremocharis longiramea	Eudicots	Asterids	Campanuliidae	Apiales	Apiaceae	Lewis, G.P. 3736	K (K000370441)			Enriched	ERR5034344	333	209433	333	TRUE	Apiales_Dipsacales_Paracryphiales_Escalloniales_Columelliales	-	FALSE	TRUE	TRUE	Apiales_Apiaceae_Eremocharis_longiramea
s10207	PAFTOL	Eudicots	Asterids	Campanuliidae	Apiales	Apiaceae	Eremodaucus	lehmannii	Eremodaucus lehmannii	Eudicots	Asterids	Campanuliidae	Apiales	Apiaceae	Hewen, T.F. 3752	K (K000374019)			Enriched	ERR5034502	321	156720	317	TRUE	Apiales_Dipsacales_Paracryphiales_Escalloniales_Columelliales	-	FALSE	TRUE	TRUE	Apiales_Apiaceae_Eremodaucus_lehmannii
s07598	PAFTOL	Eudicots	Asterids	Campanuliidae	Apiales	Apiaceae	Ergocarpon	cryptanthum	Ergocarpon cryptanthum	Eudicots	Asterids	Campanuliidae	Apiales	Apiaceae	Al-Kaisi 48729	K	Kew DNA Bank (41189)	Iraq	Enriched	ERR5970516	311	134850	309	TRUE	Apiales_Dipsacales_Paracryphiales_Escalloniales_Columelliales	-	FALSE	TRUE	TRUE	Apiales_Apiaceae_Ergocarpon_cryptanthum
s10209	PAFTOL	Eudicots	Asterids	Campanuliidae	Apiales	Apiaceae	Eurytaenia	texana	Eurytaenia texana	Eudicots	Asterids	Campanuliidae	Apiales	Apiaceae	McVaugh, R. 7212	K (K000374020)			Enriched	ERR5034503	253	79548	251	TRUE	Apiales_Dipsacales_Paracryphiales_Escalloniales_Columelliales	-	FALSE	TRUE	TRUE	Apiales_Apiaceae_Eurytaenia_texana
s12651	PAFTOL	Eudicots	Asterids	Campanuliidae	Apiales	Apiaceae	Ferula	glauca	Ferula glauca	Eudicots	Asterids	Campanuliidae	Apiales	Apiaceae	Townsend, C.C. 72/18	K (K001275341)			Enriched	ERR5970587	291	141777	290	TRUE	Apiales_Dipsacales_Paracryphiales_Escalloniales_Columelliales	-	FALSE	TRUE	TRUE	Apiales_Apiaceae_Ferula_glauca
s12649	PAFTOL	Eudicots	Asterids	Campanuliidae	Apiales	Apiaceae	Ferulago	serpentinica	Ferulago serpentinica	Eudicots	Asterids	Campanuliidae	Apiales	Apiaceae	Rechinger, K.H. 17026	K (K001275340)			Enriched	ERR5970586	311	163605	311	TRUE	Apiales_Dipsacales_Paracryphiales_Escalloniales_Columelliales	-	FALSE	TRUE	TRUE	Apiales_Apiaceae_Ferulago_serpentinica
s10213	PAFTOL	Eudicots	Asterids	Campanuliidae	Apiales	Apiaceae	Ferulopsis	hystrix	Ferulopsis hystrix	Eudicots	Asterids	Campanuliidae	Apiales	Apiaceae	Hibbert, E.A. 56	K (K000994221)			Enriched	ERR5034504	317	137523	314	TRUE	Apiales_Dipsacales_Paracryphiales_Escalloniales_Columelliales	-	FALSE	TRUE	TRUE	Apiales_Apiaceae_Ferulopsis_hystrix
s07599	PAFTOL	Eudicots	Asterids	Campanuliidae	Apiales	Apiaceae	Foeniculum	vulgare	Foeniculum vulgare	Eudicots	Asterids	Campanuliidae	Apiales	Apiaceae	Sheahan, M-C. 94	K	Kew DNA Bank (8060)	United Kingdom of Great Britain and Northern Ireland (the)	Enriched	ERR5034300	326	180306	326	TRUE	Apiales_Dipsacales_Paracryphiales_Escalloniales_Columelliales	-	FALSE	TRUE	TRUE	Apiales_Apiaceae_Foeniculum_vulgare
s10215	PAFTOL	Eudicots	Asterids	Campanuliidae	Apiales	Apiaceae	Frommia	ceratophylloides	Frommia ceratophylloides	Eudicots	Asterids	Campanuliidae	Apiales	Apiaceae	Hooper, S.S. 1844	K (K000374021)			Enriched	ERR5034505	310	151542	310	TRUE	Apiales_Dipsacales_Paracryphiales_Escalloniales_Columelliales	-	FALSE	TRUE	TRUE	Apiales_Apiaceae_Frommia_ceratophylloides
s10217	PAFTOL	Eudicots	Asterids	Campanuliidae	Apiales	Apiaceae	Fuernrohria	setifolia	Fuernrohria setifolia	Eudicots	Asterids	Campanuliidae	Apiales	Apiaceae	Davis 46158	K (K000994225)			Enriched	ERR5034506	337	193665	336	TRUE	Apiales_Dipsacales_Paracryphiales_Escalloniales_Columelliales	-	FALSE	TRUE	TRUE	Apiales_Apiaceae_Fuernrohria_setifolia
s10219	PAFTOL	Eudicots	Asterids	Campanuliidae	Apiales	Apiaceae	Galagania	gracilis	Galagania gracilis	Eudicots	Asterids	Campanuliidae	Apiales	Apiaceae	Pimenov, M.G. 239	K (K000374022)			Enriched	ERR5034507	335	185964	334	TRUE	Apiales_Dipsacales_Paracryphiales_Escalloniales_Columelliales	-	FALSE	TRUE	TRUE	Apiales_Apiaceae_Galagania_gracilis
s12647	PAFTOL	Eudicots	Asterids	Campanuliidae	Apiales	Apiaceae	Geocaryum	sp.	Geocaryum sp.	Eudicots	Asterids	Campanuliidae	Apiales	Apiaceae	Engstrand s.n.	K (K001275339)			Enriched	ERR5970585	259	121383	258	TRUE	Apiales_Dipsacales_Paracryphiales_Escalloniales_Columelliales	-	FALSE	TRUE	TRUE	Apiales_Apiaceae_Geocaryum_sp.
s10221	PAFTOL	Eudicots	Asterids	Campanuliidae	Apiales	Apiaceae	Gingidia	montana	Gingidia montana	Eudicots	Asterids	Campanuliidae	Apiales	Apiaceae	Bernardi, L. 12286	K (K000994226)			Enriched	ERR5034508	339	187014	339	TRUE	Apiales_Dipsacales_Paracryphiales_Escalloniales_Columelliales	-	FALSE	TRUE	TRUE	Apiales_Apiaceae_Gingidia_montana
s10223	PAFTOL	Eudicots	Asterids	Campanuliidae	Apiales	Apiaceae	Glaucosciadium	cordifolium	Glaucosciadium cordifolium	Eudicots	Asterids	Campanuliidae	Apiales	Apiaceae	Davis 185	K (K000994222)			Enriched	ERR5034509	335	194007	335	TRUE	Apiales_Dipsacales_Paracryphiales_Escalloniales_Columelliales	-	FALSE	TRUE	TRUE	Apiales_Apiaceae_Glaucosciadium_cordifolium
s20397	SRA	Eudicots	Asterids	Campanuliidae	Apiales	Apiaceae	Glehnia	littoralis	Glehnia littoralis	Eudicots	Asterids	Campanuliidae	Apiales	Apiaceae					Unclassified SRA	SRR5579879	342	267333	342	FALSE	Apiales_Dipsacales_Paracryphiales_Escalloniales_Columelliales	-	FALSE	TRUE	TRUE	Apiales_Apiaceae_Glehnia_littoralis
s11252	PAFTOL	Eudicots	Asterids	Campanuliidae	Apiales	Apiaceae	Glia	prolifera	Glia prolifera	Eudicots	Asterids	Campanuliidae	Apiales	Apiaceae	Pillans, N.S. 4322	K (K000544163)			Enriched	ERR5970528	327	156423	326	TRUE	Apiales_Dipsacales_Paracryphiales_Escalloniales_Columelliales	-	FALSE	TRUE	TRUE	Apiales_Apiaceae_Glia_prolifera
s10225	PAFTOL	Eudicots	Asterids	Campanuliidae	Apiales	Apiaceae	Gongylosciadium	falcarioides	Gongylosciadium falcarioides	Eudicots	Asterids	Campanuliidae	Apiales	Apiaceae	Davis 31872	K (K000374024)			Enriched	ERR5034510	276	97809	271	TRUE	Apiales_Dipsacales_Paracryphiales_Escalloniales_Columelliales	-	FALSE	TRUE	TRUE	Apiales_Apiaceae_Gongylosciadium_falcarioides
s11253	PAFTOL	Eudicots	Asterids	Campanuliidae	Apiales	Apiaceae	Grafia	sp.	Grafia sp.	Eudicots	Asterids	Campanuliidae	Apiales	Apiaceae	Fiori, A. 2906	K (K000544164)			Enriched	ERR5970529	319	150000	319	TRUE	Apiales_Dipsacales_Paracryphiales_Escalloniales_Columelliales	-	FALSE	TRUE	TRUE	Apiales_Apiaceae_Grafia_sp.
s10227	PAFTOL	Eudicots	Asterids	Campanuliidae	Apiales	Apiaceae	Grammosciadium	scabridum	Grammosciadium scabridum	Eudicots	Asterids	Campanuliidae	Apiales	Apiaceae	Rawi 12109	K (K000374023)			Enriched	ERR5034511	330	178446	328	TRUE	Apiales_Dipsacales_Paracryphiales_Escalloniales_Columelliales	-	FALSE	TRUE	TRUE	Apiales_Apiaceae_Grammosciadium_scabridum
s11263	PAFTOL	Eudicots	Asterids	Campanuliidae	Apiales	Apiaceae	Gymnophyton	polycephalum	Gymnophyton polycephalum	Eudicots	Asterids	Campanuliidae	Apiales	Apiaceae	Venturi, S. 8089	K (K000373990)			Enriched	ERR5034321	317	181035	317	TRUE	Apiales_Dipsacales_Paracryphiales_Escalloniales_Columelliales	-	FALSE	TRUE	TRUE	Apiales_Apiaceae_Gymnophyton_polycephalum
s10233	PAFTOL	Eudicots	Asterids	Campanuliidae	Apiales	Apiaceae	Hansenia	phaea	Hansenia phaea	Eudicots	Asterids	Campanuliidae	Apiales	Apiaceae	Schneider, C. 2137	K (K000374037)			Enriched	ERR5034514	296	108330	296	TRUE	Apiales_Dipsacales_Paracryphiales_Escalloniales_Columelliales	-	FALSE	TRUE	FALSE	Apiales_Apiaceae_Hansenia_phaea
s20449	SRA	Eudicots	Asterids	Campanuliidae	Apiales	Apiaceae	Hansenia	weberbaueriana	Hansenia weberbaueriana	Eudicots	Asterids	Campanuliidae	Apiales	Apiaceae					Unclassified SRA	SRR5615336	318	253419	318	FALSE	Apiales_Dipsacales_Paracryphiales_Escalloniales_Columelliales	-	FALSE	TRUE	TRUE	Apiales_Apiaceae_Hansenia_weberbaueriana
s11254	PAFTOL	Eudicots	Asterids	Campanuliidae	Apiales	Apiaceae	Haplosciadium	abyssinicum	Haplosciadium abyssinicum	Eudicots	Asterids	Campanuliidae	Apiales	Apiaceae	Townsend, C.C. 2227	K (K000544165)			Enriched	ERR5970530	204	96723	203	TRUE	Apiales_Dipsacales_Paracryphiales_Escalloniales_Columelliales	-	FALSE	TRUE	TRUE	Apiales_Apiaceae_Haplosciadium_abyssinicum
s10235	PAFTOL	Eudicots	Asterids	Campanuliidae	Apiales	Apiaceae	Harbouria	trachypleura	Harbouria trachypleura	Eudicots	Asterids	Campanuliidae	Apiales	Apiaceae	Nelson, A. 7011	K (K000374038)			Enriched	ERR5034515	147	34590	143	TRUE	Apiales_Dipsacales_Paracryphiales_Escalloniales_Columelliales	-	FALSE	TRUE	TRUE	Apiales_Apiaceae_Harbouria_trachypleura
s10237	PAFTOL	Eudicots	Asterids	Campanuliidae	Apiales	Apiaceae	Harrysmithia	franchetii	Harrysmithia franchetii	Eudicots	Asterids	Campanuliidae	Apiales	Apiaceae	Maire, E.E. 2357	K (K000980171)		China	Enriched	ERR5034516	288	125790	287	TRUE	Apiales_Dipsacales_Paracryphiales_Escalloniales_Columelliales	-	FALSE	TRUE	TRUE	Apiales_Apiaceae_Harrysmithia_franchetii
s17193	OneKP	Eudicots	Asterids	Campanuliidae	Apiales	Apiaceae	Heracleum	maximum	Heracleum maximum	Eudicots	Asterids	Campanuliidae	Apiales	Apiaceae					Unclassified SRA	ERR2040638	344	250386	341	FALSE	Apiales_Dipsacales_Paracryphiales_Escalloniales_Columelliales	-	FALSE	TRUE	TRUE	Apiales_Apiaceae_Heracleum_maximum
s07601	PAFTOL	Eudicots	Asterids	Campanuliidae	Apiales	Apiaceae	Hermas	villosa	Hermas villosa	Eudicots	Asterids	Campanuliidae	Apiales	Apiaceae	Chase, M.W. 5803	K	Kew DNA Bank (4086)	South Africa	Enriched	ERR5970517	344	222534	344	TRUE	Apiales_Dipsacales_Paracryphiales_Escalloniales_Columelliales	-	TRUE	TRUE	TRUE	Apiales_Apiaceae_Hermas_villosa
s10241	PAFTOL	Eudicots	Asterids	Campanuliidae	Apiales	Apiaceae	Heteromorpha	arborescens	Heteromorpha arborescens	Eudicots	Asterids	Campanuliidae	Apiales	Apiaceae	Dahlstrand, K.A. 2362	K (K000374040)			Enriched	ERR5034517	341	191358	341	TRUE	Apiales_Dipsacales_Paracryphiales_Escalloniales_Columelliales	-	FALSE	TRUE	TRUE	Apiales_Apiaceae_Heteromorpha_arborescens
s11261	PAFTOL	Eudicots	Asterids	Campanuliidae	Apiales	Apiaceae	Homalocarpus	bowlesioides	Homalocarpus bowlesioides	Eudicots	Asterids	Campanuliidae	Apiales	Apiaceae	Morrison, J.L. 16876	K (K000373992)			Enriched	ERR5034320	310	151599	305	TRUE	Apiales_Dipsacales_Paracryphiales_Escalloniales_Columelliales	-	FALSE	TRUE	TRUE	Apiales_Apiaceae_Homalocarpus_bowlesioides
s10245	PAFTOL	Eudicots	Asterids	Campanuliidae	Apiales	Apiaceae	Hyalolaena	transcaspica	Hyalolaena transcaspica	Eudicots	Asterids	Campanuliidae	Apiales	Apiaceae	Pimenov, M.G. 64	K (K000374042)			Enriched	ERR5034518	339	189990	338	TRUE	Apiales_Dipsacales_Paracryphiales_Escalloniales_Columelliales	-	FALSE	TRUE	TRUE	Apiales_Apiaceae_Hyalolaena_transcaspica
s10247	PAFTOL	Eudicots	Asterids	Campanuliidae	Apiales	Apiaceae	Hymenidium	brunonis	Hymenidium brunonis	Eudicots	Asterids	Campanuliidae	Apiales	Apiaceae	Stewart, R.R. 7254	K (K000374043)			Enriched	ERR5034519	337	177621	337	TRUE	Apiales_Dipsacales_Paracryphiales_Escalloniales_Columelliales	-	FALSE	TRUE	TRUE	Apiales_Apiaceae_Hymenidium_brunonis
s07602	PAFTOL	Eudicots	Asterids	Campanuliidae	Apiales	Apiaceae	Hymenolaena	sp.	Hymenolaena sp.	Eudicots	Asterids	Campanuliidae	Apiales	Apiaceae	Landrein, S. 195	K (K000493450)	Kew DNA Bank (39680)	Kyrgyzstan	Enriched	ERR5084312	323	185961	323	TRUE	Apiales_Dipsacales_Paracryphiales_Escalloniales_Columelliales	-	FALSE	TRUE	TRUE	Apiales_Apiaceae_Hymenolaena_sp.
s07603	PAFTOL	Eudicots	Asterids	Campanuliidae	Apiales	Apiaceae	Itasina	filifolia	Itasina filifolia	Eudicots	Asterids	Campanuliidae	Apiales	Apiaceae	Manning, J.C. 2905	K	Kew DNA Bank (28992)	South Africa	Enriched	ERR5084313	344	206256	343	TRUE	Apiales_Dipsacales_Paracryphiales_Escalloniales_Columelliales	-	FALSE	TRUE	TRUE	Apiales_Apiaceae_Itasina_filifolia
s12643	PAFTOL	Eudicots	Asterids	Campanuliidae	Apiales	Apiaceae	Johrenia	sp.	Johrenia sp.	Eudicots	Asterids	Campanuliidae	Apiales	Apiaceae	Pimenov, M.G. s.n.	K (K001275337)			Enriched	ERR5970584	299	154434	298	TRUE	Apiales_Dipsacales_Paracryphiales_Escalloniales_Columelliales	-	FALSE	TRUE	TRUE	Apiales_Apiaceae_Johrenia_sp.
s10249	PAFTOL	Eudicots	Asterids	Campanuliidae	Apiales	Apiaceae	Kadenia	salina	Kadenia salina	Eudicots	Asterids	Campanuliidae	Apiales	Apiaceae	Licent, A.E. 4810	K (K000374044)			Enriched	ERR5034995	193	50784	191	TRUE	Apiales_Dipsacales_Paracryphiales_Escalloniales_Columelliales	-	FALSE	TRUE	TRUE	Apiales_Apiaceae_Kadenia_salina
s27399	PAFTOL	Eudicots	Asterids	Campanuliidae	Apiales	Apiaceae	Kalakia	sp.	Kalakia sp.	Eudicots	Asterids	Campanuliidae	Apiales	Apiaceae		NY			Enriched	ERR10978308	260	122778	258	TRUE	Apiales_Dipsacales_Paracryphiales_Escalloniales_Columelliales	-	FALSE	TRUE	TRUE	Apiales_Apiaceae_Kalakia_sp.
s10251	PAFTOL	Eudicots	Asterids	Campanuliidae	Apiales	Apiaceae	Kitagawia	terebinthacea	Kitagawia terebinthacea	Eudicots	Asterids	Campanuliidae	Apiales	Apiaceae	Tottara S2/35	K (K001382004)			Enriched	ERR5034996	319	143820	317	TRUE	Apiales_Dipsacales_Paracryphiales_Escalloniales_Columelliales	-	FALSE	TRUE	TRUE	Apiales_Apiaceae_Kitagawia_terebinthacea
s10253	PAFTOL	Eudicots	Asterids	Campanuliidae	Apiales	Apiaceae	Klotzschia	brasiliensis	Klotzschia brasiliensis	Eudicots	Asterids	Campanuliidae	Apiales	Apiaceae	Harley, R.M. 20973	K (K001130734)			Enriched	ERR5970567	338	192159	338	TRUE	Apiales_Dipsacales_Paracryphiales_Escalloniales_Columelliales	-	FALSE	TRUE	TRUE	Apiales_Apiaceae_Klotzschia_brasiliensis
s27401	PAFTOL	Eudicots	Asterids	Campanuliidae	Apiales	Apiaceae	Komarovia	anisoptera	Komarovia anisoptera	Eudicots	Asterids	Campanuliidae	Apiales	Apiaceae	Moscow Botanical Garden 1978-353	MHA			Enriched	ERR9230237	307	175185	306	TRUE	Apiales_Dipsacales_Paracryphiales_Escalloniales_Columelliales	-	FALSE	TRUE	TRUE	Apiales_Apiaceae_Komarovia_anisoptera
s10255	PAFTOL	Eudicots	Asterids	Campanuliidae	Apiales	Apiaceae	Korshinskia	olgae	Korshinskia olgae	Eudicots	Asterids	Campanuliidae	Apiales	Apiaceae	Pimenov, M.G. 188	K (K001382003)			Enriched	ERR5010318	338	204645	338	TRUE	Apiales_Dipsacales_Paracryphiales_Escalloniales_Columelliales	-	FALSE	TRUE	TRUE	Apiales_Apiaceae_Korshinskia_olgae
s10257	PAFTOL	Eudicots	Asterids	Campanuliidae	Apiales	Apiaceae	Kozlovia	paleacea	Kozlovia paleacea	Eudicots	Asterids	Campanuliidae	Apiales	Apiaceae	Furse, P. 6089	K (K001382002)			Enriched	ERR5034520	329	173103	327	TRUE	Apiales_Dipsacales_Paracryphiales_Escalloniales_Columelliales	-	FALSE	TRUE	TRUE	Apiales_Apiaceae_Kozlovia_paleacea
s10259	PAFTOL	Eudicots	Asterids	Campanuliidae	Apiales	Apiaceae	Ladyginia	bucharica	Ladyginia bucharica	Eudicots	Asterids	Campanuliidae	Apiales	Apiaceae	Nevski, S. 46	K (K000544188)			Enriched	ERR5034521	325	159711	325	TRUE	Apiales_Dipsacales_Paracryphiales_Escalloniales_Columelliales	-	FALSE	TRUE	TRUE	Apiales_Apiaceae_Ladyginia_bucharica
s12641	PAFTOL	Eudicots	Asterids	Campanuliidae	Apiales	Apiaceae	Lagoecia	cuminoides	Lagoecia cuminoides	Eudicots	Asterids	Campanuliidae	Apiales	Apiaceae	Townsend, C.C. 63/5	K (K001275336)			Enriched	ERR5970583	231	89238	230	TRUE	Apiales_Dipsacales_Paracryphiales_Escalloniales_Columelliales	-	FALSE	TRUE	TRUE	Apiales_Apiaceae_Lagoecia_cuminoides
s27413	PAFTOL	Eudicots	Asterids	Campanuliidae	Apiales	Apiaceae	Laser	panjutinii	Laser panjutinii	Eudicots	Asterids	Campanuliidae	Apiales	Apiaceae	Shetekauri, S. 866	NY			Enriched	ERR10978310	259	114780	258	TRUE	Apiales_Dipsacales_Paracryphiales_Escalloniales_Columelliales	-	FALSE	TRUE	TRUE	Apiales_Apiaceae_Laser_panjutinii
s30641	EVOFLORAND	Eudicots	Asterids	Campanuliidae	Apiales	Apiaceae	Laserpitium	latifolium	Laserpitium latifolium	Eudicots	Asterids	Campanuliidae	Apiales	Apiaceae	Girela, M.R. s.n.	GDA (GDA 44261)			Enriched	ERR11484056	323	200970	322	TRUE	Apiales_Dipsacales_Paracryphiales_Escalloniales_Columelliales	-	FALSE	TRUE	TRUE	Apiales_Apiaceae_Laserpitium_latifolium
s11259	PAFTOL	Eudicots	Asterids	Campanuliidae	Apiales	Apiaceae	Lecokia	cretica	Lecokia cretica	Eudicots	Asterids	Campanuliidae	Apiales	Apiaceae	Edmondson, J.R. 2788	K (K000373994)			Enriched	ERR5034319	238	91380	234	TRUE	Apiales_Dipsacales_Paracryphiales_Escalloniales_Columelliales	-	FALSE	TRUE	TRUE	Apiales_Apiaceae_Lecokia_cretica
s10261	PAFTOL	Eudicots	Asterids	Campanuliidae	Apiales	Apiaceae	Lefebvrea	abyssinica	Lefebvrea abyssinica	Eudicots	Asterids	Campanuliidae	Apiales	Apiaceae	Bogdan, A. 3432	K (K000544190)			Enriched	ERR5034522	316	150195	316	TRUE	Apiales_Dipsacales_Paracryphiales_Escalloniales_Columelliales	-	FALSE	TRUE	TRUE	Apiales_Apiaceae_Lefebvrea_abyssinica
s11258	PAFTOL	Eudicots	Asterids	Campanuliidae	Apiales	Apiaceae	Lichtensteinia	lacera	Lichtensteinia lacera	Eudicots	Asterids	Campanuliidae	Apiales	Apiaceae	Rodin, R.J. 3104	K (K000373995)			Enriched	ERR5034318	309	126558	308	TRUE	Apiales_Dipsacales_Paracryphiales_Escalloniales_Columelliales	-	FALSE	TRUE	TRUE	Apiales_Apiaceae_Lichtensteinia_lacera
s10263	PAFTOL	Eudicots	Asterids	Campanuliidae	Apiales	Apiaceae	Lignocarpa	carnosula	Lignocarpa carnosula	Eudicots	Asterids	Campanuliidae	Apiales	Apiaceae	Melville, R. 5700	K (K000544192)			Enriched	ERR5034997	320	154662	318	TRUE	Apiales_Dipsacales_Paracryphiales_Escalloniales_Columelliales	-	FALSE	TRUE	TRUE	Apiales_Apiaceae_Lignocarpa_carnosula
s10265	PAFTOL	Eudicots	Asterids	Campanuliidae	Apiales	Apiaceae	Lilaeopsis	novae-zelandiae	Lilaeopsis novae-zelandiae	Eudicots	Asterids	Campanuliidae	Apiales	Apiaceae	Melville, R. 5767	K (K000544193)			Enriched	ERR5034523	306	128154	302	TRUE	Apiales_Dipsacales_Paracryphiales_Escalloniales_Columelliales	-	FALSE	TRUE	TRUE	Apiales_Apiaceae_Lilaeopsis_novae-zelandiae
s27403	PAFTOL	Eudicots	Asterids	Campanuliidae	Apiales	Apiaceae	Limnosciadium	pinnatum	Limnosciadium pinnatum	Eudicots	Asterids	Campanuliidae	Apiales	Apiaceae	Thomas, R.D. 156-687	NY			Enriched	ERR9230238	321	173085	321	TRUE	Apiales_Dipsacales_Paracryphiales_Escalloniales_Columelliales	-	FALSE	TRUE	TRUE	Apiales_Apiaceae_Limnosciadium_pinnatum
s10293	PAFTOL	Eudicots	Asterids	Campanuliidae	Apiales	Apiaceae	Lomatium	linearifolium	Lomatium linearifolium	Eudicots	Asterids	Campanuliidae	Apiales	Apiaceae	Barkley, F.A. 2397	K (K000994233)			Enriched	ERR5034999	301	118704	300	TRUE	Apiales_Dipsacales_Paracryphiales_Escalloniales_Columelliales	-	FALSE	TRUE	TRUE	Apiales_Apiaceae_Lomatium_linearifolium
s07606	PAFTOL	Eudicots	Asterids	Campanuliidae	Apiales	Apiaceae	Lomatocarpa	albomarginata	Lomatocarpa albomarginata	Eudicots	Asterids	Campanuliidae	Apiales	Apiaceae	Osborne, J. 519	K (K000493579)	Kew DNA Bank (39697)	Kyrgyzstan	Enriched	ERR5970518	332	194394	331	TRUE	Apiales_Dipsacales_Paracryphiales_Escalloniales_Columelliales	-	FALSE	TRUE	TRUE	Apiales_Apiaceae_Lomatocarpa_albomarginata
s11268	PAFTOL	Eudicots	Asterids	Campanuliidae	Apiales	Apiaceae	Mackinlaya	macrosciadea	Mackinlaya macrosciadea	Eudicots	Asterids	Campanuliidae	Apiales	Apiaceae	Brass, L.J. 20041	K (K000374002)			Enriched	ERR7619499	338	173271	337	TRUE	Apiales_Dipsacales_Paracryphiales_Escalloniales_Columelliales	-	FALSE	TRUE	TRUE	Apiales_Apiaceae_Mackinlaya_macrosciadea
s10267	PAFTOL	Eudicots	Asterids	Campanuliidae	Apiales	Apiaceae	Magydaris	pastinacea	Magydaris pastinacea	Eudicots	Asterids	Campanuliidae	Apiales	Apiaceae	Kennedy, E.W. 64	K (K000544194)			Enriched	ERR5034524	252	83190	247	TRUE	Apiales_Dipsacales_Paracryphiales_Escalloniales_Columelliales	-	FALSE	TRUE	TRUE	Apiales_Apiaceae_Magydaris_pastinacea
s11269	PAFTOL	Eudicots	Asterids	Campanuliidae	Apiales	Apiaceae	Marlothiella	gummifera	Marlothiella gummifera	Eudicots	Asterids	Campanuliidae	Apiales	Apiaceae	Merxmuller, H. 2344	K (K000374003)			Enriched	ERR5034322	259	141684	259	TRUE	Apiales_Dipsacales_Paracryphiales_Escalloniales_Columelliales	-	FALSE	TRUE	TRUE	Apiales_Apiaceae_Marlothiella_gummifera
s10269	PAFTOL	Eudicots	Asterids	Campanuliidae	Apiales	Apiaceae	Mediasia	macrophylla	Mediasia macrophylla	Eudicots	Asterids	Campanuliidae	Apiales	Apiaceae	MacArthur, S.D. 66A	K (K000544200)			Enriched	ERR5034525	324	185985	324	TRUE	Apiales_Dipsacales_Paracryphiales_Escalloniales_Columelliales	-	FALSE	TRUE	TRUE	Apiales_Apiaceae_Mediasia_macrophylla
s10271	PAFTOL	Eudicots	Asterids	Campanuliidae	Apiales	Apiaceae	Melanosciadium	pimpinelloideum	Melanosciadium pimpinelloideum	Eudicots	Asterids	Campanuliidae	Apiales	Apiaceae	Farges, R.P. s.n.	K (K000980169)		China	Enriched	ERR5970568	317	170595	317	TRUE	Apiales_Dipsacales_Paracryphiales_Escalloniales_Columelliales	-	FALSE	TRUE	TRUE	Apiales_Apiaceae_Melanosciadium_pimpinelloideum
s07607	PAFTOL	Eudicots	Asterids	Campanuliidae	Apiales	Apiaceae	Meum	athamanticum	Meum athamanticum	Eudicots	Asterids	Campanuliidae	Apiales	Apiaceae	Sheahan, M-C. 228	K	Kew DNA Bank (12577)	United Kingdom of Great Britain and Northern Ireland (the)	Enriched	ERR5970519	340	215487	340	TRUE	Apiales_Dipsacales_Paracryphiales_Escalloniales_Columelliales	-	FALSE	TRUE	TRUE	Apiales_Apiaceae_Meum_athamanticum
s11270	PAFTOL	Eudicots	Asterids	Campanuliidae	Apiales	Apiaceae	Micropleura	renifolia	Micropleura renifolia	Eudicots	Asterids	Campanuliidae	Apiales	Apiaceae	Hinton, B. 8253	K (K001134201)			Enriched	ERR5034323	298	113538	289	TRUE	Apiales_Dipsacales_Paracryphiales_Escalloniales_Columelliales	-	FALSE	TRUE	TRUE	Apiales_Apiaceae_Micropleura_renifolia
s11255	PAFTOL	Eudicots	Asterids	Campanuliidae	Apiales	Apiaceae	Microsciadium	minutum	Microsciadium minutum	Eudicots	Asterids	Campanuliidae	Apiales	Apiaceae	Brenan, J.P.M. 11153	K (K000544166)			Enriched	ERR5970531	318	151191	313	TRUE	Apiales_Dipsacales_Paracryphiales_Escalloniales_Columelliales	-	FALSE	TRUE	TRUE	Apiales_Apiaceae_Microsciadium_minutum
s10273	PAFTOL	Eudicots	Asterids	Campanuliidae	Apiales	Apiaceae	Mogoltavia	sewerzowii	Mogoltavia sewerzowii	Eudicots	Asterids	Campanuliidae	Apiales	Apiaceae	Lazkov, G.A. s.n.	K (K000544202)			Enriched	ERR5034998	334	192078	334	TRUE	Apiales_Dipsacales_Paracryphiales_Escalloniales_Columelliales	-	FALSE	TRUE	TRUE	Apiales_Apiaceae_Mogoltavia_sewerzowii
s27405	PAFTOL	Eudicots	Asterids	Campanuliidae	Apiales	Apiaceae	Molopospermum	peleponnesiacum	Molopospermum peleponnesiacum	Eudicots	Asterids	Campanuliidae	Apiales	Apiaceae	Moscow Botanical Garden 1974-360	MHA			Enriched	ERR9230239	342	190158	340	TRUE	Apiales_Dipsacales_Paracryphiales_Escalloniales_Columelliales	-	FALSE	TRUE	TRUE	Apiales_Apiaceae_Molopospermum_peleponnesiacum
s27407	PAFTOL	Eudicots	Asterids	Campanuliidae	Apiales	Apiaceae	Musineon	divaricatum	Musineon divaricatum	Eudicots	Asterids	Campanuliidae	Apiales	Apiaceae	Dorn, R.D. 3432	NY			Enriched	ERR9230240	312	165030	311	TRUE	Apiales_Dipsacales_Paracryphiales_Escalloniales_Columelliales	-	FALSE	TRUE	TRUE	Apiales_Apiaceae_Musineon_divaricatum
s10275	PAFTOL	Eudicots	Asterids	Campanuliidae	Apiales	Apiaceae	Myrrhidendron	glaucescens	Myrrhidendron glaucescens	Eudicots	Asterids	Campanuliidae	Apiales	Apiaceae	Vigaard, B. 34452	K (K000370459)			Enriched	ERR5034526	310	116667	309	TRUE	Apiales_Dipsacales_Paracryphiales_Escalloniales_Columelliales	-	FALSE	TRUE	TRUE	Apiales_Apiaceae_Myrrhidendron_glaucescens
s07608	PAFTOL	Eudicots	Asterids	Campanuliidae	Apiales	Apiaceae	Myrrhis	odorata	Myrrhis odorata	Eudicots	Asterids	Campanuliidae	Apiales	Apiaceae	Crawley, M.J. 309	K	Kew DNA Bank (12580)		Enriched	ERR5034301	338	196233	335	TRUE	Apiales_Dipsacales_Paracryphiales_Escalloniales_Columelliales	-	FALSE	TRUE	TRUE	Apiales_Apiaceae_Myrrhis_odorata
s27353	PAFTOL	Eudicots	Asterids	Campanuliidae	Apiales	Apiaceae	Nanobubon	strictum	Nanobubon strictum	Eudicots	Asterids	Campanuliidae	Apiales	Apiaceae	Hitchcock, A 5290	K	Millenium Seed Bank (803201)		Enriched	ERR10978293	318	167562	318	TRUE	Apiales_Dipsacales_Paracryphiales_Escalloniales_Columelliales	-	FALSE	TRUE	TRUE	Apiales_Apiaceae_Nanobubon_strictum
s10301	PAFTOL	Eudicots	Asterids	Campanuliidae	Apiales	Apiaceae	Neogaya	simplex	Neogaya simplex	Eudicots	Asterids	Campanuliidae	Apiales	Apiaceae	Kharkevich, S. 600b	K (K000994246)			Enriched	ERR5035000	335	177399	333	TRUE	Apiales_Dipsacales_Paracryphiales_Escalloniales_Columelliales	-	FALSE	TRUE	TRUE	Apiales_Apiaceae_Neogaya_simplex
s10277	PAFTOL	Eudicots	Asterids	Campanuliidae	Apiales	Apiaceae	Neogoezia	minor	Neogoezia minor	Eudicots	Asterids	Campanuliidae	Apiales	Apiaceae	Bell, C.R. 16882	K (K001035523)			Enriched	ERR5034527	331	157518	329	TRUE	Apiales_Dipsacales_Paracryphiales_Escalloniales_Columelliales	-	FALSE	TRUE	TRUE	Apiales_Apiaceae_Neogoezia_minor
s10279	PAFTOL	Eudicots	Asterids	Campanuliidae	Apiales	Apiaceae	Neonelsonia	acuminata	Neonelsonia acuminata	Eudicots	Asterids	Campanuliidae	Apiales	Apiaceae	Barfod, A. 60041	K (K000544203)			Enriched	ERR5034528	321	144555	319	TRUE	Apiales_Dipsacales_Paracryphiales_Escalloniales_Columelliales	-	FALSE	TRUE	TRUE	Apiales_Apiaceae_Neonelsonia_acuminata
s10283	PAFTOL	Eudicots	Asterids	Campanuliidae	Apiales	Apiaceae	Nirarathamnos	asarifolius	Nirarathamnos asarifolius	Eudicots	Asterids	Campanuliidae	Apiales	Apiaceae	Miller, A.G. 8679	K (K000544204)			Enriched	ERR5034529	308	132735	304	TRUE	Apiales_Dipsacales_Paracryphiales_Escalloniales_Columelliales	-	FALSE	TRUE	TRUE	Apiales_Apiaceae_Nirarathamnos_asarifolius
s27409	PAFTOL	Eudicots	Asterids	Campanuliidae	Apiales	Apiaceae	Nothosmyrnium	japonicum	Nothosmyrnium japonicum	Eudicots	Asterids	Campanuliidae	Apiales	Apiaceae	Bartholomew, B. 1201	NY			Enriched	ERR10978309	256	114045	255	TRUE	Apiales_Dipsacales_Paracryphiales_Escalloniales_Columelliales	-	FALSE	TRUE	TRUE	Apiales_Apiaceae_Nothosmyrnium_japonicum
s27411	PAFTOL	Eudicots	Asterids	Campanuliidae	Apiales	Apiaceae	Notobubon	laevigatum	Notobubon laevigatum	Eudicots	Asterids	Campanuliidae	Apiales	Apiaceae	Brand, R. 873	NY			Enriched	ERR9230241	309	176598	308	TRUE	Apiales_Dipsacales_Paracryphiales_Escalloniales_Columelliales	-	FALSE	TRUE	TRUE	Apiales_Apiaceae_Notobubon_laevigatum
s24609	Unannotated genome	Eudicots	Asterids	Campanuliidae	Apiales	Apiaceae	Oenanthe	javanica	Oenanthe javanica	Eudicots	Asterids	Campanuliidae	Apiales	Apiaceae					Assembled genome	GCA_008931105.1	330	238934	323	FALSE	Apiales_Dipsacales_Paracryphiales_Escalloniales_Columelliales	-	FALSE	TRUE	TRUE	Apiales_Apiaceae_Oenanthe_javanica
s10285	PAFTOL	Eudicots	Asterids	Campanuliidae	Apiales	Apiaceae	Oligocladus	patagonicus	Oligocladus patagonicus	Eudicots	Asterids	Campanuliidae	Apiales	Apiaceae	Comber, H.F. 137	K (K000544205)			Enriched	ERR5034530	335	170934	335	TRUE	Apiales_Dipsacales_Paracryphiales_Escalloniales_Columelliales	-	FALSE	TRUE	TRUE	Apiales_Apiaceae_Oligocladus_patagonicus
s11256	PAFTOL	Eudicots	Asterids	Campanuliidae	Apiales	Apiaceae	Oliveria	decumbens	Oliveria decumbens	Eudicots	Asterids	Campanuliidae	Apiales	Apiaceae	Field, H. 527	K (K000544167)			Enriched	ERR5970532	298	122001	294	TRUE	Apiales_Dipsacales_Paracryphiales_Escalloniales_Columelliales	-	FALSE	TRUE	TRUE	Apiales_Apiaceae_Oliveria_decumbens
s12637	PAFTOL	Eudicots	Asterids	Campanuliidae	Apiales	Apiaceae	Opopanax	hispidus	Opopanax hispidus	Eudicots	Asterids	Campanuliidae	Apiales	Apiaceae	Alston, A.H.G. 1.067	K (K001275334)			Enriched	ERR5970581	227	101871	226	TRUE	Apiales_Dipsacales_Paracryphiales_Escalloniales_Columelliales	-	FALSE	TRUE	TRUE	Apiales_Apiaceae_Opopanax_hispidus
s10287	PAFTOL	Eudicots	Asterids	Campanuliidae	Apiales	Apiaceae	Oreonana	clementis	Oreonana clementis	Eudicots	Asterids	Campanuliidae	Apiales	Apiaceae	Sharsmith, C.W. 3205	K (K000994230)			Enriched	ERR5034531	283	110535	280	TRUE	Apiales_Dipsacales_Paracryphiales_Escalloniales_Columelliales	-	FALSE	TRUE	TRUE	Apiales_Apiaceae_Oreonana_clementis
s10289	PAFTOL	Eudicots	Asterids	Campanuliidae	Apiales	Apiaceae	Oreoschimperella	verrucosa	Oreoschimperella verrucosa	Eudicots	Asterids	Campanuliidae	Apiales	Apiaceae	Miller, A.G. 463	K (K000994231)			Enriched	ERR5034532	336	175209	335	TRUE	Apiales_Dipsacales_Paracryphiales_Escalloniales_Columelliales	-	FALSE	TRUE	TRUE	Apiales_Apiaceae_Oreoschimperella_verrucosa
s12665	PAFTOL	Eudicots	Asterids	Campanuliidae	Apiales	Apiaceae	Orlaya	daucorlaya	Orlaya daucorlaya	Eudicots	Asterids	Campanuliidae	Apiales	Apiaceae	Freyn, J. 328	K (K001275348)			Enriched	ERR5970593	279	126837	276	TRUE	Apiales_Dipsacales_Paracryphiales_Escalloniales_Columelliales	-	FALSE	TRUE	TRUE	Apiales_Apiaceae_Orlaya_daucorlaya
s10291	PAFTOL	Eudicots	Asterids	Campanuliidae	Apiales	Apiaceae	Ormosciadium	aucheri	Ormosciadium aucheri	Eudicots	Asterids	Campanuliidae	Apiales	Apiaceae	Davis 30962	K (K000994232)			Enriched	ERR5034533	328	181143	327	TRUE	Apiales_Dipsacales_Paracryphiales_Escalloniales_Columelliales	-	FALSE	TRUE	TRUE	Apiales_Apiaceae_Ormosciadium_aucheri
s28341	GAP	Eudicots	Asterids	Campanuliidae	Apiales	Apiaceae	Oschatzia	cuneifolia	Oschatzia cuneifolia	Eudicots	Asterids	Campanuliidae	Apiales	Apiaceae	Jeanes, J.A. 1680	MEL (MEL 2296448A)			Enriched	ERR7599668	314	204045	312	TRUE	Apiales_Dipsacales_Paracryphiales_Escalloniales_Columelliales	-	FALSE	TRUE	TRUE	Apiales_Apiaceae_Oschatzia_cuneifolia
s10295	PAFTOL	Eudicots	Asterids	Campanuliidae	Apiales	Apiaceae	Osmorhiza	aristata	Osmorhiza aristata	Eudicots	Asterids	Campanuliidae	Apiales	Apiaceae	Ohashi, H. 99027	K (K000994234)			Enriched	ERR5034534	330	185541	329	TRUE	Apiales_Dipsacales_Paracryphiales_Escalloniales_Columelliales	-	FALSE	TRUE	TRUE	Apiales_Apiaceae_Osmorhiza_aristata
s20737	SRA	Eudicots	Asterids	Campanuliidae	Apiales	Apiaceae	Ostericum	grosseserratum	Ostericum grosseserratum	Eudicots	Asterids	Campanuliidae	Apiales	Apiaceae					Unclassified SRA	SRR8863752	336	259383	336	FALSE	Apiales_Dipsacales_Paracryphiales_Escalloniales_Columelliales	-	TRUE	TRUE	TRUE	Apiales_Apiaceae_Ostericum_grosseserratum
s10297	PAFTOL	Eudicots	Asterids	Campanuliidae	Apiales	Apiaceae	Ottoa	oenanthoides	Ottoa oenanthoides	Eudicots	Asterids	Campanuliidae	Apiales	Apiaceae	Holm, R.W. 565	K (K000994229)			Enriched	ERR5034535	241	72813	240	TRUE	Apiales_Dipsacales_Paracryphiales_Escalloniales_Columelliales	-	FALSE	TRUE	TRUE	Apiales_Apiaceae_Ottoa_oenanthoides
s10303	PAFTOL	Eudicots	Asterids	Campanuliidae	Apiales	Apiaceae	Parasilaus	asiaticus	Parasilaus asiaticus	Eudicots	Asterids	Campanuliidae	Apiales	Apiaceae	Furse, P. 6165	K (K000374054)			Enriched	ERR5034536	336	206331	335	TRUE	Apiales_Dipsacales_Paracryphiales_Escalloniales_Columelliales	-	FALSE	TRUE	TRUE	Apiales_Apiaceae_Parasilaus_asiaticus
s07611	PAFTOL	Eudicots	Asterids	Campanuliidae	Apiales	Apiaceae	Pastinaca	sativa	Pastinaca sativa	Eudicots	Asterids	Campanuliidae	Apiales	Apiaceae	Fay, M.F. 348	K	Kew DNA Bank (8212)	United Kingdom of Great Britain and Northern Ireland (the)	Enriched	ERR5034303	318	176886	318	TRUE	Apiales_Dipsacales_Paracryphiales_Escalloniales_Columelliales	-	FALSE	TRUE	TRUE	Apiales_Apiaceae_Pastinaca_sativa
s11272	PAFTOL	Eudicots	Asterids	Campanuliidae	Apiales	Apiaceae	Pentapeltis	peltigera	Pentapeltis peltigera	Eudicots	Asterids	Campanuliidae	Apiales	Apiaceae	Pritzel, E. 149	K (K000374004)			Enriched	ERR5034324	313	137226	309	TRUE	Apiales_Dipsacales_Paracryphiales_Escalloniales_Columelliales	-	FALSE	TRUE	TRUE	Apiales_Apiaceae_Pentapeltis_peltigera
s07641	PAFTOL	Eudicots	Asterids	Campanuliidae	Apiales	Apiaceae	Pentapeltis	silvatica	Pentapeltis silvatica	Eudicots	Asterids	Campanuliidae	Apiales	Apiaceae	Dixon, K.W. 988	K	Kew DNA Bank (36061)	Australia	Enriched	ERR7619465	339	203061	336	TRUE	Apiales_Dipsacales_Paracryphiales_Escalloniales_Columelliales	-	FALSE	TRUE	FALSE	Apiales_Apiaceae_Pentapeltis_silvatica
s10305	PAFTOL	Eudicots	Asterids	Campanuliidae	Apiales	Apiaceae	Perideridia	americana	Perideridia americana	Eudicots	Asterids	Campanuliidae	Apiales	Apiaceae	Kral, R. 67322	K (K000994245)			Enriched	ERR5034537	330	174723	325	TRUE	Apiales_Dipsacales_Paracryphiales_Escalloniales_Columelliales	-	FALSE	TRUE	TRUE	Apiales_Apiaceae_Perideridia_americana
s10307	PAFTOL	Eudicots	Asterids	Campanuliidae	Apiales	Apiaceae	Petroedmondia	syriaca	Petroedmondia syriaca	Eudicots	Asterids	Campanuliidae	Apiales	Apiaceae	AL. Kaisi 52006	K (K000994243)			Enriched	ERR5034538	147	45288	144	TRUE	Apiales_Dipsacales_Paracryphiales_Escalloniales_Columelliales	-	FALSE	TRUE	TRUE	Apiales_Apiaceae_Petroedmondia_syriaca
s07612	PAFTOL	Eudicots	Asterids	Campanuliidae	Apiales	Apiaceae	Peucedanum	palustre	Peucedanum palustre	Eudicots	Asterids	Campanuliidae	Apiales	Apiaceae	Sheahan, M-C. 30	K	Kew DNA Bank (8073)	United Kingdom of Great Britain and Northern Ireland (the)	Enriched	ERR5034304	295	153750	293	TRUE	Apiales_Dipsacales_Paracryphiales_Escalloniales_Columelliales	-	FALSE	TRUE	TRUE	Apiales_Apiaceae_Peucedanum_palustre
s10309	PAFTOL	Eudicots	Asterids	Campanuliidae	Apiales	Apiaceae	Phellolophium	madagascariense	Phellolophium madagascariense	Eudicots	Asterids	Campanuliidae	Apiales	Apiaceae	Pettersson, B. 359	K (K000994242)			Enriched	ERR5034539	318	166779	318	TRUE	Apiales_Dipsacales_Paracryphiales_Escalloniales_Columelliales	-	FALSE	TRUE	TRUE	Apiales_Apiaceae_Phellolophium_madagascariense
s10311	PAFTOL	Eudicots	Asterids	Campanuliidae	Apiales	Apiaceae	Phlojodicarpus	villosus	Phlojodicarpus villosus	Eudicots	Asterids	Campanuliidae	Apiales	Apiaceae	Kharkevich, S. 602	K (K000994241)			Enriched	ERR5034540	336	179958	335	TRUE	Apiales_Dipsacales_Paracryphiales_Escalloniales_Columelliales	-	FALSE	TRUE	TRUE	Apiales_Apiaceae_Phlojodicarpus_villosus
s11273	PAFTOL	Eudicots	Asterids	Campanuliidae	Apiales	Apiaceae	Phlyctidocarpa	flava	Phlyctidocarpa flava	Eudicots	Asterids	Campanuliidae	Apiales	Apiaceae	Merxmuller, H. 30626	K (K000374005)			Enriched	ERR5034325	228	72018	224	TRUE	Apiales_Dipsacales_Paracryphiales_Escalloniales_Columelliales	-	FALSE	TRUE	TRUE	Apiales_Apiaceae_Phlyctidocarpa_flava
s12661	PAFTOL	Eudicots	Asterids	Campanuliidae	Apiales	Apiaceae	Physospermum	cornubiense	Physospermum cornubiense	Eudicots	Asterids	Campanuliidae	Apiales	Apiaceae	Univer, C. H80	K (K001275346)			Enriched	ERR5970591	341	218685	341	TRUE	Apiales_Dipsacales_Paracryphiales_Escalloniales_Columelliales	-	FALSE	TRUE	TRUE	Apiales_Apiaceae_Physospermum_cornubiense
s11257	PAFTOL	Eudicots	Asterids	Campanuliidae	Apiales	Apiaceae	Physotrichia	muriculata	Physotrichia muriculata	Eudicots	Asterids	Campanuliidae	Apiales	Apiaceae	Bidgood, S. 2370	K (K000190998)			Enriched	ERR5970533	296	143340	295	TRUE	Apiales_Dipsacales_Paracryphiales_Escalloniales_Columelliales	-	FALSE	TRUE	TRUE	Apiales_Apiaceae_Physotrichia_muriculata
s07613	PAFTOL	Eudicots	Asterids	Campanuliidae	Apiales	Apiaceae	Pimpinella	saxifraga	Pimpinella saxifraga	Eudicots	Asterids	Campanuliidae	Apiales	Apiaceae	Sheahan, M-C. 91	K	Kew DNA Bank (8143)	United Kingdom of Great Britain and Northern Ireland (the)	Enriched	ERR5034305	330	180765	329	TRUE	Apiales_Dipsacales_Paracryphiales_Escalloniales_Columelliales	-	FALSE	TRUE	TRUE	Apiales_Apiaceae_Pimpinella_saxifraga
s07614	PAFTOL	Eudicots	Asterids	Campanuliidae	Apiales	Apiaceae	Platysace	compressa	Platysace compressa	Eudicots	Asterids	Campanuliidae	Apiales	Apiaceae	Smith, R.J. 277	K	Kew DNA Bank (37693)	Australia	Enriched	ERR5034943	341	218610	341	TRUE	Apiales_Dipsacales_Paracryphiales_Escalloniales_Columelliales	-	TRUE	TRUE	TRUE	Apiales_Apiaceae_Platysace_compressa
s10317	PAFTOL	Eudicots	Asterids	Campanuliidae	Apiales	Apiaceae	Polemannia	grossulariifolia	Polemannia grossulariifolia	Eudicots	Asterids	Campanuliidae	Apiales	Apiaceae	Acocks, J.P.H. 1158	K (K001382051)			Enriched	ERR5034542	339	195597	339	TRUE	Apiales_Dipsacales_Paracryphiales_Escalloniales_Columelliales	-	FALSE	TRUE	TRUE	Apiales_Apiaceae_Polemannia_grossulariifolia
s07615	PAFTOL	Eudicots	Asterids	Campanuliidae	Apiales	Apiaceae	Polemanniopsis	marlothii	Polemanniopsis marlothii	Eudicots	Asterids	Campanuliidae	Apiales	Apiaceae	Chase, M.W. 5804	K	Kew DNA Bank (4087)	South Africa	Enriched	ERR5970520	342	208896	341	TRUE	Apiales_Dipsacales_Paracryphiales_Escalloniales_Columelliales	-	FALSE	TRUE	TRUE	Apiales_Apiaceae_Polemanniopsis_marlothii
s27347	PAFTOL	Eudicots	Asterids	Campanuliidae	Apiales	Apiaceae	Polytaenia	nuttallii	Polytaenia nuttallii	Eudicots	Asterids	Campanuliidae	Apiales	Apiaceae	Hermann, M. LBJWC-0116	K	Millenium Seed Bank (202860)		Enriched	ERR10978291	305	157842	302	TRUE	Apiales_Dipsacales_Paracryphiales_Escalloniales_Columelliales	-	FALSE	TRUE	TRUE	Apiales_Apiaceae_Polytaenia_nuttallii
s11266	PAFTOL	Eudicots	Asterids	Campanuliidae	Apiales	Apiaceae	Portenschlagiella	ramosissima	Portenschlagiella ramosissima	Eudicots	Asterids	Campanuliidae	Apiales	Apiaceae	Rohlena s.n.	K (K000374000)			Enriched	ERR5970536	144	63513	143	TRUE	Apiales_Dipsacales_Paracryphiales_Escalloniales_Columelliales	-	FALSE	TRUE	TRUE	Apiales_Apiaceae_Portenschlagiella_ramosissima
s11276	PAFTOL	Eudicots	Asterids	Campanuliidae	Apiales	Apiaceae	Pozoa	coriacea	Pozoa coriacea	Eudicots	Asterids	Campanuliidae	Apiales	Apiaceae	Gardner, M.F. 446	K (K000374008)			Enriched	ERR5034326	331	171768	331	TRUE	Apiales_Dipsacales_Paracryphiales_Escalloniales_Columelliales	-	FALSE	TRUE	TRUE	Apiales_Apiaceae_Pozoa_coriacea
s11286	PAFTOL	Eudicots	Asterids	Campanuliidae	Apiales	Apiaceae	Prangos	eriantha	Prangos eriantha	Eudicots	Asterids	Campanuliidae	Apiales	Apiaceae	Rechinger, K.H. 14923	K (K000994190)			Enriched	ERR5970539	282	145548	281	TRUE	Apiales_Dipsacales_Paracryphiales_Escalloniales_Columelliales	-	FALSE	TRUE	TRUE	Apiales_Apiaceae_Prangos_eriantha
s10319	PAFTOL	Eudicots	Asterids	Campanuliidae	Apiales	Apiaceae	Prionosciadium	madrense	Prionosciadium madrense	Eudicots	Asterids	Campanuliidae	Apiales	Apiaceae	Bell, C.R. 16602	K (K001034472)			Enriched	ERR12712702	273	132996	272	TRUE	Apiales_Dipsacales_Paracryphiales_Escalloniales_Columelliales	-	FALSE	TRUE	TRUE	Apiales_Apiaceae_Prionosciadium_madrense
s10321	PAFTOL	Eudicots	Asterids	Campanuliidae	Apiales	Apiaceae	Pseudocannaboides	andringitrensis	Pseudocannaboides andringitrensis	Eudicots	Asterids	Campanuliidae	Apiales	Apiaceae	Rakotovao, G. 663	K (K001382050)			Enriched	ERR5034543	313	123405	312	TRUE	Apiales_Dipsacales_Paracryphiales_Escalloniales_Columelliales	-	FALSE	TRUE	TRUE	Apiales_Apiaceae_Pseudocannaboides_andringitrensis
s10323	PAFTOL	Eudicots	Asterids	Campanuliidae	Apiales	Apiaceae	Pseudocarum	eminii	Pseudocarum eminii	Eudicots	Asterids	Campanuliidae	Apiales	Apiaceae	Newbould, J.G.B. 3697	K (K001382049)			Enriched	ERR5034544	341	198240	341	TRUE	Apiales_Dipsacales_Paracryphiales_Escalloniales_Columelliales	-	FALSE	TRUE	TRUE	Apiales_Apiaceae_Pseudocarum_eminii
s10325	PAFTOL	Eudicots	Asterids	Campanuliidae	Apiales	Apiaceae	Pseudoselinum	angolense	Pseudoselinum angolense	Eudicots	Asterids	Campanuliidae	Apiales	Apiaceae	Goyder, D.J. 8045	K (K001333044)			Enriched	ERR5970569	279	131484	279	TRUE	Apiales_Dipsacales_Paracryphiales_Escalloniales_Columelliales	-	FALSE	TRUE	TRUE	Apiales_Apiaceae_Pseudoselinum_angolense
s10327	PAFTOL	Eudicots	Asterids	Campanuliidae	Apiales	Apiaceae	Pseudotrachydium	dichotomum	Pseudotrachydium dichotomum	Eudicots	Asterids	Campanuliidae	Apiales	Apiaceae	Rechinger, K.H. 37495	K (K001382048)			Enriched	ERR5034545	336	175551	335	TRUE	Apiales_Dipsacales_Paracryphiales_Escalloniales_Columelliales	-	FALSE	TRUE	TRUE	Apiales_Apiaceae_Pseudotrachydium_dichotomum
s10329	PAFTOL	Eudicots	Asterids	Campanuliidae	Apiales	Apiaceae	Pternopetalum	davidi	Pternopetalum davidi	Eudicots	Asterids	Campanuliidae	Apiales	Apiaceae	Pratt, A.E. 831	K (K000980264)			Enriched	ERR5010319	321	140907	318	TRUE	Apiales_Dipsacales_Paracryphiales_Escalloniales_Columelliales	-	FALSE	TRUE	TRUE	Apiales_Apiaceae_Pternopetalum_davidi
s07617	PAFTOL	Eudicots	Asterids	Campanuliidae	Apiales	Apiaceae	Pycnocycla	cespitosa	Pycnocycla cespitosa	Eudicots	Asterids	Campanuliidae	Apiales	Apiaceae	Thulin, M. 10003	K	Kew DNA Bank (41185)	Oman	Enriched	ERR5034944	271	113871	268	TRUE	Apiales_Dipsacales_Paracryphiales_Escalloniales_Columelliales	-	FALSE	TRUE	TRUE	Apiales_Apiaceae_Pycnocycla_cespitosa
s07618	PAFTOL	Eudicots	Asterids	Campanuliidae	Apiales	Apiaceae	Pycnocycla	flabellifolia	Pycnocycla flabellifolia	Eudicots	Asterids	Campanuliidae	Apiales	Apiaceae	Al-Kaisi 43565	K	Kew DNA Bank (41188)	Iraq	Enriched	ERR5970521	276	104355	274	TRUE	Apiales_Dipsacales_Paracryphiales_Escalloniales_Columelliales	-	FALSE	TRUE	FALSE	Apiales_Apiaceae_Pycnocycla_flabellifolia
s27415	PAFTOL	Eudicots	Asterids	Campanuliidae	Apiales	Apiaceae	Rhodosciadium	purpureum	Rhodosciadium purpureum	Eudicots	Asterids	Campanuliidae	Apiales	Apiaceae	Rusby, H.H. 120	NY			Enriched	ERR10978311	263	128328	261	TRUE	Apiales_Dipsacales_Paracryphiales_Escalloniales_Columelliales	-	FALSE	TRUE	TRUE	Apiales_Apiaceae_Rhodosciadium_purpureum
s12635	PAFTOL	Eudicots	Asterids	Campanuliidae	Apiales	Apiaceae	Ridolfia	segetum	Ridolfia segetum	Eudicots	Asterids	Campanuliidae	Apiales	Apiaceae	Platt, J.W.O. 297	K (K001275333)			Enriched	ERR5970580	326	170871	326	TRUE	Apiales_Dipsacales_Paracryphiales_Escalloniales_Columelliales	-	FALSE	TRUE	TRUE	Apiales_Apiaceae_Ridolfia_segetum
s10337	PAFTOL	Eudicots	Asterids	Campanuliidae	Apiales	Apiaceae	Rupiphila	tachiroei	Rupiphila tachiroei	Eudicots	Asterids	Campanuliidae	Apiales	Apiaceae	Furuse, M. 37488	K (K000374053)			Enriched	ERR5034546	128	32775	128	TRUE	Apiales_Dipsacales_Paracryphiales_Escalloniales_Columelliales	-	FALSE	TRUE	TRUE	Apiales_Apiaceae_Rupiphila_tachiroei
s10229	PAFTOL	Eudicots	Asterids	Campanuliidae	Apiales	Apiaceae	Sanicula	epipactis	Sanicula epipactis	Eudicots	Asterids	Campanuliidae	Apiales	Apiaceae	Weber, F. s.n.	K (K000994227)			Enriched	ERR5034512	162	38562	158	TRUE	Apiales_Dipsacales_Paracryphiales_Escalloniales_Columelliales	-	FALSE	TRUE	TRUE	Apiales_Apiaceae_Sanicula_epipactis
s20927	SRA	Eudicots	Asterids	Campanuliidae	Apiales	Apiaceae	Saposhnikovia	divaricata	Saposhnikovia divaricata	Eudicots	Asterids	Campanuliidae	Apiales	Apiaceae					Unclassified SRA	SRR8863754	340	261570	340	FALSE	Apiales_Dipsacales_Paracryphiales_Escalloniales_Columelliales	-	FALSE	TRUE	TRUE	Apiales_Apiaceae_Saposhnikovia_divaricata
s12633	PAFTOL	Eudicots	Asterids	Campanuliidae	Apiales	Apiaceae	Scaligeria	napiformis	Scaligeria napiformis	Eudicots	Asterids	Campanuliidae	Apiales	Apiaceae	Townsend, C.C. 87/5	K (K001275332)			Enriched	ERR5970579	320	179484	320	TRUE	Apiales_Dipsacales_Paracryphiales_Escalloniales_Columelliales	-	FALSE	TRUE	TRUE	Apiales_Apiaceae_Scaligeria_napiformis
s12631	PAFTOL	Eudicots	Asterids	Campanuliidae	Apiales	Apiaceae	Scandix	australis	Scandix australis	Eudicots	Asterids	Campanuliidae	Apiales	Apiaceae		K (K001275331)			Enriched	ERR5970578	296	156327	296	TRUE	Apiales_Dipsacales_Paracryphiales_Escalloniales_Columelliales	-	FALSE	TRUE	TRUE	Apiales_Apiaceae_Scandix_australis
s07621	PAFTOL	Eudicots	Asterids	Campanuliidae	Apiales	Apiaceae	Schrenkia	vaginata	Schrenkia vaginata	Eudicots	Asterids	Campanuliidae	Apiales	Apiaceae	Osborne, J. 493	K (K000493553)	Kew DNA Bank (39700)	Kyrgyzstan	Enriched	ERR5034307	336	200445	335	TRUE	Apiales_Dipsacales_Paracryphiales_Escalloniales_Columelliales	-	FALSE	TRUE	TRUE	Apiales_Apiaceae_Schrenkia_vaginata
s07622	PAFTOL	Eudicots	Asterids	Campanuliidae	Apiales	Apiaceae	Schulzia	sp.	Schulzia sp.	Eudicots	Asterids	Campanuliidae	Apiales	Apiaceae	Borosova, R. 44	K (K000493501)	Kew DNA Bank (39673)	Kyrgyzstan	Enriched	ERR5084314	331	189891	331	TRUE	Apiales_Dipsacales_Paracryphiales_Escalloniales_Columelliales	-	FALSE	TRUE	TRUE	Apiales_Apiaceae_Schulzia_sp.
s11301	PAFTOL	Eudicots	Asterids	Campanuliidae	Apiales	Apiaceae	Selinum	coniifolium	Selinum coniifolium	Eudicots	Asterids	Campanuliidae	Apiales	Apiaceae	Davis 47188	K (K000544174)			Enriched	ERR5034950	312	152415	312	TRUE	Apiales_Dipsacales_Paracryphiales_Escalloniales_Columelliales	-	FALSE	TRUE	TRUE	Apiales_Apiaceae_Selinum_coniifolium
s27417	PAFTOL	Eudicots	Asterids	Campanuliidae	Apiales	Apiaceae	Semenovia	transiliensis	Semenovia transiliensis	Eudicots	Asterids	Campanuliidae	Apiales	Apiaceae	Roldugin, I. 5385	NY			Enriched	ERR9230242	325	194154	324	TRUE	Apiales_Dipsacales_Paracryphiales_Escalloniales_Columelliales	-	FALSE	TRUE	TRUE	Apiales_Apiaceae_Semenovia_transiliensis
s30657	EVOFLORAND	Eudicots	Asterids	Campanuliidae	Apiales	Apiaceae	Seseli	intricatum	Seseli intricatum	Eudicots	Asterids	Campanuliidae	Apiales	Apiaceae	Ruiz Girela, M. s.n.	HUAL (HUAL 2664-1)			Enriched	ERR11484063	228	143910	228	TRUE	Apiales_Dipsacales_Paracryphiales_Escalloniales_Columelliales	-	FALSE	TRUE	TRUE	Apiales_Apiaceae_Seseli_intricatum
s27421	PAFTOL	Eudicots	Asterids	Campanuliidae	Apiales	Apiaceae	Shoshonea	pulvinata	Shoshonea pulvinata	Eudicots	Asterids	Campanuliidae	Apiales	Apiaceae	Dorn, R.D. 5007	NY			Enriched	ERR9230243	321	179832	320	TRUE	Apiales_Dipsacales_Paracryphiales_Escalloniales_Columelliales	-	FALSE	TRUE	TRUE	Apiales_Apiaceae_Shoshonea_pulvinata
s12639	PAFTOL	Eudicots	Asterids	Campanuliidae	Apiales	Apiaceae	Siler	montanum	Siler montanum	Eudicots	Asterids	Campanuliidae	Apiales	Apiaceae	Univer, C. 3.8	K (K001275335)			Enriched	ERR5970582	296	150066	296	TRUE	Apiales_Dipsacales_Paracryphiales_Escalloniales_Columelliales	-	FALSE	TRUE	TRUE	Apiales_Apiaceae_Siler_montanum
s07625	PAFTOL	Eudicots	Asterids	Campanuliidae	Apiales	Apiaceae	Sium	latifolium	Sium latifolium	Eudicots	Asterids	Campanuliidae	Apiales	Apiaceae	Sheahan, M-C. 278	K	Kew DNA Bank (14625)	United Kingdom of Great Britain and Northern Ireland (the)	Enriched	ERR5034308	330	196869	328	TRUE	Apiales_Dipsacales_Paracryphiales_Escalloniales_Columelliales	-	FALSE	TRUE	TRUE	Apiales_Apiaceae_Sium_latifolium
s27419	PAFTOL	Eudicots	Asterids	Campanuliidae	Apiales	Apiaceae	Smyrniopsis	aucheri	Smyrniopsis aucheri	Eudicots	Asterids	Campanuliidae	Apiales	Apiaceae	Moscow Botanical Garden 1977-481	MHA			Enriched	ERR10978312	313	177771	312	TRUE	Apiales_Dipsacales_Paracryphiales_Escalloniales_Columelliales	-	FALSE	TRUE	TRUE	Apiales_Apiaceae_Smyrniopsis_aucheri
s07627	PAFTOL	Eudicots	Asterids	Campanuliidae	Apiales	Apiaceae	Smyrnium	perfoliatum	Smyrnium perfoliatum	Eudicots	Asterids	Campanuliidae	Apiales	Apiaceae	Chase, M.W. 10168	K	Kew DNA Bank (6861)	United Kingdom of Great Britain and Northern Ireland (the)	Enriched	ERR5970522	334	180648	333	TRUE	Apiales_Dipsacales_Paracryphiales_Escalloniales_Columelliales	-	FALSE	TRUE	TRUE	Apiales_Apiaceae_Smyrnium_perfoliatum
s11278	PAFTOL	Eudicots	Asterids	Campanuliidae	Apiales	Apiaceae	Spananthe	paniculata	Spananthe paniculata	Eudicots	Asterids	Campanuliidae	Apiales	Apiaceae	Sanders, A.C. 11299	K (K001035270)			Enriched	ERR5034327	288	110337	284	TRUE	Apiales_Dipsacales_Paracryphiales_Escalloniales_Columelliales	-	FALSE	TRUE	TRUE	Apiales_Apiaceae_Spananthe_paniculata
s27349	PAFTOL	Eudicots	Asterids	Campanuliidae	Apiales	Apiaceae	Spermolepis	inermis	Spermolepis inermis	Eudicots	Asterids	Campanuliidae	Apiales	Apiaceae	Hansen, J CBG-2007-483	K	Millenium Seed Bank (441896)		Enriched	ERR12712703	340	205419	338	TRUE	Apiales_Dipsacales_Paracryphiales_Escalloniales_Columelliales	-	FALSE	TRUE	TRUE	Apiales_Apiaceae_Spermolepis_inermis
s10339	PAFTOL	Eudicots	Asterids	Campanuliidae	Apiales	Apiaceae	Sphaenolobium	tianschanicum	Sphaenolobium tianschanicum	Eudicots	Asterids	Campanuliidae	Apiales	Apiaceae	Vasak, V. s.n.	K (K000374045)			Enriched	ERR5034547	324	173991	323	TRUE	Apiales_Dipsacales_Paracryphiales_Escalloniales_Columelliales	-	FALSE	TRUE	TRUE	Apiales_Apiaceae_Sphaenolobium_tianschanicum
s10341	PAFTOL	Eudicots	Asterids	Campanuliidae	Apiales	Apiaceae	Sphallerocarpus	gracilis	Sphallerocarpus gracilis	Eudicots	Asterids	Campanuliidae	Apiales	Apiaceae	Ivanov 804	K (K000374046)			Enriched	ERR5034548	314	192600	314	TRUE	Apiales_Dipsacales_Paracryphiales_Escalloniales_Columelliales	-	FALSE	TRUE	TRUE	Apiales_Apiaceae_Sphallerocarpus_gracilis
s10343	PAFTOL	Eudicots	Asterids	Campanuliidae	Apiales	Apiaceae	Spiroceratium	bicknellii	Spiroceratium bicknellii	Eudicots	Asterids	Campanuliidae	Apiales	Apiaceae	Kennedy, E.W. 174	K (K000374047)			Enriched	ERR5970570	159	39669	158	TRUE	Apiales_Dipsacales_Paracryphiales_Escalloniales_Columelliales	-	FALSE	TRUE	TRUE	Apiales_Apiaceae_Spiroceratium_bicknellii
s07628	PAFTOL	Eudicots	Asterids	Campanuliidae	Apiales	Apiaceae	Steganotaenia	araliacea	Steganotaenia araliacea	Eudicots	Asterids	Campanuliidae	Apiales	Apiaceae	Reeves, G. 51	K	Kew DNA Bank (27569)	South Africa	Enriched	ERR5970523	336	201687	336	TRUE	Apiales_Dipsacales_Paracryphiales_Escalloniales_Columelliales	-	FALSE	TRUE	TRUE	Apiales_Apiaceae_Steganotaenia_araliacea
s07629	PAFTOL	Eudicots	Asterids	Campanuliidae	Apiales	Apiaceae	Steganotaenia	commiphoroides	Steganotaenia commiphoroides	Eudicots	Asterids	Campanuliidae	Apiales	Apiaceae	Friis, I. 4889	K	Kew DNA Bank (28932)	Somalia	Enriched	ERR5034309	344	215700	344	TRUE	Apiales_Dipsacales_Paracryphiales_Escalloniales_Columelliales	-	FALSE	TRUE	FALSE	Apiales_Apiaceae_Steganotaenia_commiphoroides
s07631	PAFTOL	Eudicots	Asterids	Campanuliidae	Apiales	Apiaceae	Stoibrax	dichotomum	Stoibrax dichotomum	Eudicots	Asterids	Campanuliidae	Apiales	Apiaceae	Sanchez-Mata, D. s.n.	K	Kew DNA Bank (28933)	Spain	Enriched	ERR5034310	333	180990	331	TRUE	Apiales_Dipsacales_Paracryphiales_Escalloniales_Columelliales	-	FALSE	TRUE	TRUE	Apiales_Apiaceae_Stoibrax_dichotomum
s10345	PAFTOL	Eudicots	Asterids	Campanuliidae	Apiales	Apiaceae	Szovitsia	callicarpa	Szovitsia callicarpa	Eudicots	Asterids	Campanuliidae	Apiales	Apiaceae	Manakian, V. 19740	K (K000374048)			Enriched	ERR5970571	322	170988	321	TRUE	Apiales_Dipsacales_Paracryphiales_Escalloniales_Columelliales	-	FALSE	TRUE	TRUE	Apiales_Apiaceae_Szovitsia_callicarpa
s10347	PAFTOL	Eudicots	Asterids	Campanuliidae	Apiales	Apiaceae	Tana	bojeriana	Tana bojeriana	Eudicots	Asterids	Campanuliidae	Apiales	Apiaceae	Decary, M.R. 13893	K (K000374049)			Enriched	ERR5034549	281	105960	280	TRUE	Apiales_Dipsacales_Paracryphiales_Escalloniales_Columelliales	-	FALSE	TRUE	TRUE	Apiales_Apiaceae_Tana_bojeriana
s10349	PAFTOL	Eudicots	Asterids	Campanuliidae	Apiales	Apiaceae	Tauschia	nudicaulis	Tauschia nudicaulis	Eudicots	Asterids	Campanuliidae	Apiales	Apiaceae	Pringle, C.G. 13006	K (K001035504)			Enriched	ERR5035001	246	79620	243	TRUE	Apiales_Dipsacales_Paracryphiales_Escalloniales_Columelliales	-	FALSE	TRUE	TRUE	Apiales_Apiaceae_Tauschia_nudicaulis
s12629	PAFTOL	Eudicots	Asterids	Campanuliidae	Apiales	Apiaceae	Thapsia	garganica	Thapsia garganica	Eudicots	Asterids	Campanuliidae	Apiales	Apiaceae	Hooper, S.H. s.n.	K (K001275330)			Enriched	ERR5970577	256	118059	256	TRUE	Apiales_Dipsacales_Paracryphiales_Escalloniales_Columelliales	-	FALSE	TRUE	TRUE	Apiales_Apiaceae_Thapsia_garganica
s10353	PAFTOL	Eudicots	Asterids	Campanuliidae	Apiales	Apiaceae	Tilingia	ajanensis	Tilingia ajanensis	Eudicots	Asterids	Campanuliidae	Apiales	Apiaceae	Kharkevich, S. 606	K (K000374059)			Enriched	ERR5034551	329	174924	329	TRUE	Apiales_Dipsacales_Paracryphiales_Escalloniales_Columelliales	-	FALSE	TRUE	TRUE	Apiales_Apiaceae_Tilingia_ajanensis
s10355	PAFTOL	Eudicots	Asterids	Campanuliidae	Apiales	Apiaceae	Tongoloa	silaifolia	Tongoloa silaifolia	Eudicots	Asterids	Campanuliidae	Apiales	Apiaceae	Farges, R.P. s.n	K (K000980159)		China	Enriched	ERR5034552	274	95658	272	TRUE	Apiales_Dipsacales_Paracryphiales_Escalloniales_Columelliales	-	FALSE	TRUE	TRUE	Apiales_Apiaceae_Tongoloa_silaifolia
s12627	PAFTOL	Eudicots	Asterids	Campanuliidae	Apiales	Apiaceae	Tordylium	apulum	Tordylium apulum	Eudicots	Asterids	Campanuliidae	Apiales	Apiaceae	Stainton, J.D.A. 7248	K (K001275329)			Enriched	ERR5970576	290	145599	287	TRUE	Apiales_Dipsacales_Paracryphiales_Escalloniales_Columelliales	-	FALSE	TRUE	TRUE	Apiales_Apiaceae_Tordylium_apulum
s07619	PAFTOL	Eudicots	Asterids	Campanuliidae	Apiales	Apiaceae	Torilis	arvensis	Torilis arvensis	Eudicots	Asterids	Campanuliidae	Apiales	Apiaceae	Forest, F. 646	K	Kew DNA Bank (27879)	South Africa	Enriched	ERR5034306	322	188382	322	TRUE	Apiales_Dipsacales_Paracryphiales_Escalloniales_Columelliales	-	FALSE	TRUE	FALSE	Apiales_Apiaceae_Torilis_arvensis
s07635	PAFTOL	Eudicots	Asterids	Campanuliidae	Apiales	Apiaceae	Torilis	japonica	Torilis japonica	Eudicots	Asterids	Campanuliidae	Apiales	Apiaceae	Fay, M.F. 426	K	Kew DNA Bank (87968)		Enriched	ERR5034311	324	179541	323	TRUE	Apiales_Dipsacales_Paracryphiales_Escalloniales_Columelliales	-	FALSE	TRUE	TRUE	Apiales_Apiaceae_Torilis_japonica
s07636	PAFTOL	Eudicots	Asterids	Campanuliidae	Apiales	Apiaceae	Trachydium	roylei	Trachydium roylei	Eudicots	Asterids	Campanuliidae	Apiales	Apiaceae	Borosova, R. 10SC2230	K	Kew DNA Bank (66971)	China	Enriched	ERR5034312	325	165291	325	TRUE	Apiales_Dipsacales_Paracryphiales_Escalloniales_Columelliales	-	FALSE	TRUE	TRUE	Apiales_Apiaceae_Trachydium_roylei
s07638	PAFTOL	Eudicots	Asterids	Campanuliidae	Apiales	Apiaceae	Trachyspermum	pimpinelloides	Trachyspermum pimpinelloides	Eudicots	Asterids	Campanuliidae	Apiales	Apiaceae	Miller, A.G. 8616	K	Kew DNA Bank (28935)	Yemen	Enriched	ERR5034945	331	180546	330	TRUE	Apiales_Dipsacales_Paracryphiales_Escalloniales_Columelliales	-	FALSE	TRUE	TRUE	Apiales_Apiaceae_Trachyspermum_pimpinelloides
s10357	PAFTOL	Eudicots	Asterids	Campanuliidae	Apiales	Apiaceae	Trepocarpus	aethusae	Trepocarpus aethusae	Eudicots	Asterids	Campanuliidae	Apiales	Apiaceae	Drummond, T. 133	K (K000374060)			Enriched	ERR5034553	323	150276	319	TRUE	Apiales_Dipsacales_Paracryphiales_Escalloniales_Columelliales	-	FALSE	TRUE	TRUE	Apiales_Apiaceae_Trepocarpus_aethusae
s11264	PAFTOL	Eudicots	Asterids	Campanuliidae	Apiales	Apiaceae	Tricholaser	cachemiricum	Tricholaser cachemiricum	Eudicots	Asterids	Campanuliidae	Apiales	Apiaceae	Rechinger, K.H. 36427	K (K000373998)			Enriched	ERR5970534	310	151626	308	TRUE	Apiales_Dipsacales_Paracryphiales_Escalloniales_Columelliales	-	FALSE	TRUE	TRUE	Apiales_Apiaceae_Tricholaser_cachemiricum
s10359	PAFTOL	Eudicots	Asterids	Campanuliidae	Apiales	Apiaceae	Trigonosciadium	viscidulum	Trigonosciadium viscidulum	Eudicots	Asterids	Campanuliidae	Apiales	Apiaceae	Rawi 28760	K (K000374061)			Enriched	ERR5034554	330	165453	330	TRUE	Apiales_Dipsacales_Paracryphiales_Escalloniales_Columelliales	-	FALSE	TRUE	TRUE	Apiales_Apiaceae_Trigonosciadium_viscidulum
s07639	PAFTOL	Eudicots	Asterids	Campanuliidae	Apiales	Apiaceae	Trinia	glauca	Trinia glauca	Eudicots	Asterids	Campanuliidae	Apiales	Apiaceae	Rich, T.C.G s.n.	K	Kew DNA Bank (14215)	United Kingdom of Great Britain and Northern Ireland (the)	Enriched	ERR5034313	332	191067	332	TRUE	Apiales_Dipsacales_Paracryphiales_Escalloniales_Columelliales	-	FALSE	TRUE	TRUE	Apiales_Apiaceae_Trinia_glauca
s12625	PAFTOL	Eudicots	Asterids	Campanuliidae	Apiales	Apiaceae	Turgenia	latifolia	Turgenia latifolia	Eudicots	Asterids	Campanuliidae	Apiales	Apiaceae	Lemperg, F.L. 1023	K (K001275328)			Enriched	ERR5970575	325	175785	322	TRUE	Apiales_Dipsacales_Paracryphiales_Escalloniales_Columelliales	-	FALSE	TRUE	TRUE	Apiales_Apiaceae_Turgenia_latifolia
s07640	PAFTOL	Eudicots	Asterids	Campanuliidae	Apiales	Apiaceae	Turgeniopsis	foeniculacea	Turgeniopsis foeniculacea	Eudicots	Asterids	Campanuliidae	Apiales	Apiaceae	Haines 1002	K	Kew DNA Bank (2729)	Iraq	Enriched	ERR5034314	314	162390	312	TRUE	Apiales_Dipsacales_Paracryphiales_Escalloniales_Columelliales	-	FALSE	TRUE	TRUE	Apiales_Apiaceae_Turgeniopsis_foeniculacea
s10363	PAFTOL	Eudicots	Asterids	Campanuliidae	Apiales	Apiaceae	Vanasushava	pedata	Vanasushava pedata	Eudicots	Asterids	Campanuliidae	Apiales	Apiaceae	Klackenberg, J. 62	K (K000994239)			Enriched	ERR5034555	328	183579	327	TRUE	Apiales_Dipsacales_Paracryphiales_Escalloniales_Columelliales	-	FALSE	TRUE	TRUE	Apiales_Apiaceae_Vanasushava_pedata
s27383	PAFTOL	Eudicots	Asterids	Campanuliidae	Apiales	Apiaceae	Vesper	bulbosus	Vesper bulbosus	Eudicots	Asterids	Campanuliidae	Apiales	Apiaceae	Atha 2392	NY			Enriched	ERR10978304	325	182598	325	TRUE	Apiales_Dipsacales_Paracryphiales_Escalloniales_Columelliales	-	FALSE	TRUE	TRUE	Apiales_Apiaceae_Vesper_bulbosus
s10365	PAFTOL	Eudicots	Asterids	Campanuliidae	Apiales	Apiaceae	Vicatia	coniifolia	Vicatia coniifolia	Eudicots	Asterids	Campanuliidae	Apiales	Apiaceae	Pimenov, M.G. 667	K (K000994238)			Enriched	ERR5034556	325	170874	325	TRUE	Apiales_Dipsacales_Paracryphiales_Escalloniales_Columelliales	-	FALSE	TRUE	TRUE	Apiales_Apiaceae_Vicatia_coniifolia
s27361	PAFTOL	Eudicots	Asterids	Campanuliidae	Apiales	Apiaceae	Visnaga	daucoides	Visnaga daucoides	Eudicots	Asterids	Campanuliidae	Apiales	Apiaceae		K	Millenium Seed Bank (769217)		Enriched	ERR10978296	327	187917	326	TRUE	Apiales_Dipsacales_Paracryphiales_Escalloniales_Columelliales	-	FALSE	TRUE	TRUE	Apiales_Apiaceae_Visnaga_daucoides
s27425	PAFTOL	Eudicots	Asterids	Campanuliidae	Apiales	Apiaceae	Xanthogalum	purpurascens	Xanthogalum purpurascens	Eudicots	Asterids	Campanuliidae	Apiales	Apiaceae					Enriched	ERR10978313	238	96918	236	TRUE	Apiales_Dipsacales_Paracryphiales_Escalloniales_Columelliales	-	FALSE	TRUE	TRUE	Apiales_Apiaceae_Xanthogalum_purpurascens
s11280	PAFTOL	Eudicots	Asterids	Campanuliidae	Apiales	Apiaceae	Xanthosia	pilosa	Xanthosia pilosa	Eudicots	Asterids	Campanuliidae	Apiales	Apiaceae	Goode, R.H. 445	K (K000374012)			Enriched	ERR5970538	340	194703	340	TRUE	Apiales_Dipsacales_Paracryphiales_Escalloniales_Columelliales	-	FALSE	TRUE	TRUE	Apiales_Apiaceae_Xanthosia_pilosa
s27327	PAFTOL	Eudicots	Asterids	Campanuliidae	Apiales	Apiaceae	Xyloselinum	leonidii	Xyloselinum leonidii	Eudicots	Asterids	Campanuliidae	Apiales	Apiaceae	Plunkett, G. 2009	NY			Enriched	ERR9230226	317	180198	316	TRUE	Apiales_Dipsacales_Paracryphiales_Escalloniales_Columelliales	-	FALSE	TRUE	TRUE	Apiales_Apiaceae_Xyloselinum_leonidii
s10367	PAFTOL	Eudicots	Asterids	Campanuliidae	Apiales	Apiaceae	Yabea	microcarpa	Yabea microcarpa	Eudicots	Asterids	Campanuliidae	Apiales	Apiaceae	Nelson, A. 1505	K (K000994237)			Enriched	ERR5034557	330	168111	329	TRUE	Apiales_Dipsacales_Paracryphiales_Escalloniales_Columelliales	-	FALSE	TRUE	TRUE	Apiales_Apiaceae_Yabea_microcarpa
s10369	PAFTOL	Eudicots	Asterids	Campanuliidae	Apiales	Apiaceae	Zeravschania	minjanensis	Zeravschania minjanensis	Eudicots	Asterids	Campanuliidae	Apiales	Apiaceae	Rechinger, K.H. 31378	K (K000994236)			Enriched	ERR5035002	315	156981	315	TRUE	Apiales_Dipsacales_Paracryphiales_Escalloniales_Columelliales	-	FALSE	TRUE	TRUE	Apiales_Apiaceae_Zeravschania_minjanensis
s10371	PAFTOL	Eudicots	Asterids	Campanuliidae	Apiales	Apiaceae	Zizia	aurea	Zizia aurea	Eudicots	Asterids	Campanuliidae	Apiales	Apiaceae	Kennedy, H. 4105	K (K000994235)			Enriched	ERR5034558	323	176007	323	TRUE	Apiales_Dipsacales_Paracryphiales_Escalloniales_Columelliales	-	FALSE	TRUE	TRUE	Apiales_Apiaceae_Zizia_aurea
s10373	PAFTOL	Eudicots	Asterids	Campanuliidae	Apiales	Apiaceae	Zosima	absinthiifolia	Zosima absinthiifolia	Eudicots	Asterids	Campanuliidae	Apiales	Apiaceae	Al Awaji, M. BOTERA 38	K (K000568840)			Enriched	ERR5035003	323	174792	323	TRUE	Apiales_Dipsacales_Paracryphiales_Escalloniales_Columelliales	-	FALSE	TRUE	TRUE	Apiales_Apiaceae_Zosima_absinthiifolia
s00839	PAFTOL	Eudicots	Asterids	Campanuliidae	Apiales	Araliaceae	Aralia	cordata	Aralia cordata	Eudicots	Asterids	Campanuliidae	Apiales	Araliaceae		K	Living collection: K (2004-3246); Kew DNA Bank (25480)	China	Enriched	ERR5006163	329	197937	329	TRUE	Apiales_Dipsacales_Paracryphiales_Escalloniales_Columelliales	-	FALSE	TRUE	TRUE	Apiales_Araliaceae_Aralia_cordata
s28039	GAP	Eudicots	Asterids	Campanuliidae	Apiales	Araliaceae	Astrotricha	ledifolia	Astrotricha ledifolia	Eudicots	Asterids	Campanuliidae	Apiales	Araliaceae	Purdie, R.W. 10506	CANB (CANB 885990)			Enriched	ERR7599415	335	229416	334	TRUE	Apiales_Dipsacales_Paracryphiales_Escalloniales_Columelliales	-	FALSE	TRUE	TRUE	Apiales_Araliaceae_Astrotricha_ledifolia
s22817	GAP	Eudicots	Asterids	Campanuliidae	Apiales	Araliaceae	Cephalaralia	cephalobotrys	Cephalaralia cephalobotrys	Eudicots	Asterids	Campanuliidae	Apiales	Araliaceae	Shapcott, A. shapcottCeCe4-1	BRI (BRI AQ0951171)			Enriched	ERR7599861	342	231120	342	TRUE	Apiales_Dipsacales_Paracryphiales_Escalloniales_Columelliales	-	FALSE	TRUE	TRUE	Apiales_Araliaceae_Cephalaralia_cephalobotrys
s10421	PAFTOL	Eudicots	Asterids	Campanuliidae	Apiales	Araliaceae	Cussonia	corbisieri	Cussonia corbisieri	Eudicots	Asterids	Campanuliidae	Apiales	Araliaceae	Brummitt, R.K. 13804	K	Kew DNA Bank (30581)	Zambia	Enriched	ERR7619974	328	158415	326	TRUE	Apiales_Dipsacales_Paracryphiales_Escalloniales_Columelliales	-	TRUE	TRUE	TRUE	Apiales_Araliaceae_Cussonia_corbisieri
s10407	PAFTOL	Eudicots	Asterids	Campanuliidae	Apiales	Araliaceae	Eleutherococcus	senticosus	Eleutherococcus senticosus	Eudicots	Asterids	Campanuliidae	Apiales	Araliaceae	Leon, C.J. 70	K	Kew DNA Bank (41103)	China	Enriched	ERR7619967	341	215382	338	TRUE	Apiales_Dipsacales_Paracryphiales_Escalloniales_Columelliales	-	FALSE	TRUE	FALSE	Apiales_Araliaceae_Eleutherococcus_senticosus
s10409	PAFTOL	Eudicots	Asterids	Campanuliidae	Apiales	Araliaceae	Eleutherococcus	sessiliflorus	Eleutherococcus sessiliflorus	Eudicots	Asterids	Campanuliidae	Apiales	Araliaceae		K	Living collection: K (1999-1192); Kew DNA Bank (24493)	Russian Federation (the)	Enriched	ERR7619968	339	203445	336	TRUE	Apiales_Dipsacales_Paracryphiales_Escalloniales_Columelliales	-	FALSE	TRUE	TRUE	Apiales_Araliaceae_Eleutherococcus_sessiliflorus
s10411	PAFTOL	Eudicots	Asterids	Campanuliidae	Apiales	Araliaceae	Fatsia	japonica	Fatsia japonica	Eudicots	Asterids	Campanuliidae	Apiales	Araliaceae		K	Living collection: K (2001-1990); Kew DNA Bank (30390)		Enriched	ERR7619969	341	208062	340	TRUE	Apiales_Dipsacales_Paracryphiales_Escalloniales_Columelliales	-	FALSE	TRUE	TRUE	Apiales_Araliaceae_Fatsia_japonica
s07789	PAFTOL	Eudicots	Asterids	Campanuliidae	Apiales	Araliaceae	Harmsiopanax	harmsii	Harmsiopanax harmsii	Eudicots	Asterids	Campanuliidae	Apiales	Araliaceae	Lelean, Y. NGF 43930	K (K000062301)			Enriched	ERR7619433	326	155832	324	TRUE	Apiales_Dipsacales_Paracryphiales_Escalloniales_Columelliales	-	FALSE	TRUE	TRUE	Apiales_Araliaceae_Harmsiopanax_harmsii
s10423	PAFTOL	Eudicots	Asterids	Campanuliidae	Apiales	Araliaceae	Harmsiopanax	ingens	Harmsiopanax ingens	Eudicots	Asterids	Campanuliidae	Apiales	Araliaceae	Johns, R.J. 10386	K	Kew DNA Bank (18895)	Indonesia	Enriched	ERR9229980	346	220245	346	TRUE	Apiales_Dipsacales_Paracryphiales_Escalloniales_Columelliales	-	TRUE	TRUE	FALSE	Apiales_Araliaceae_Harmsiopanax_ingens
s18085	OneKP	Eudicots	Asterids	Campanuliidae	Apiales	Araliaceae	Hedera	helix	Hedera helix	Eudicots	Asterids	Campanuliidae	Apiales	Araliaceae					Assembled transcriptome	SUVN	349	239786	348	FALSE	Apiales_Dipsacales_Paracryphiales_Escalloniales_Columelliales	-	TRUE	TRUE	TRUE	Apiales_Araliaceae_Hedera_helix
s22313	GAP	Eudicots	Asterids	Campanuliidae	Apiales	Araliaceae	Heptapleurum	actinophyllum	Heptapleurum actinophyllum	Eudicots	Asterids	Campanuliidae	Apiales	Araliaceae	Bean, A.R. 31019	BRI (BRI AQ0823063)			Enriched	ERR7599893	333	198693	332	TRUE	Apiales_Dipsacales_Paracryphiales_Escalloniales_Columelliales	-	FALSE	TRUE	TRUE	Apiales_Araliaceae_Heptapleurum_actinophyllum
s17823	OneKP	Eudicots	Asterids	Campanuliidae	Apiales	Araliaceae	Hydrocotyle	umbellata	Hydrocotyle umbellata	Eudicots	Asterids	Campanuliidae	Apiales	Araliaceae	Soltis 2959				Unclassified SRA	ERR2040643	341	197572	333	FALSE	Apiales_Dipsacales_Paracryphiales_Escalloniales_Columelliales	-	TRUE	TRUE	TRUE	Apiales_Araliaceae_Hydrocotyle_umbellata
s23887	SRA	Eudicots	Asterids	Campanuliidae	Apiales	Araliaceae	Meryta	sinclairii	Meryta sinclairii	Eudicots	Asterids	Campanuliidae	Apiales	Araliaceae					Unclassified SRA	SRR891906	337	257421	337	FALSE	Apiales_Dipsacales_Paracryphiales_Escalloniales_Columelliales	-	FALSE	TRUE	TRUE	Apiales_Araliaceae_Meryta_sinclairii
s22353	GAP	Eudicots	Asterids	Campanuliidae	Apiales	Araliaceae	Motherwellia	haplosciadea	Motherwellia haplosciadea	Eudicots	Asterids	Campanuliidae	Apiales	Araliaceae	Ford, A. 3681	BRI (BRI AQ0733234)			Enriched	ERR7599894	334	216777	334	TRUE	Apiales_Dipsacales_Paracryphiales_Escalloniales_Columelliales	-	FALSE	TRUE	TRUE	Apiales_Araliaceae_Motherwellia_haplosciadea
s24863	SRA	Eudicots	Asterids	Campanuliidae	Apiales	Araliaceae	Panax	ginseng	Panax ginseng	Eudicots	Asterids	Campanuliidae	Apiales	Araliaceae					Unclassified SRA	SRR7415817	254	164724	253	FALSE	Apiales_Dipsacales_Paracryphiales_Escalloniales_Columelliales	-	FALSE	TRUE	TRUE	Apiales_Araliaceae_Panax_ginseng
s10415	PAFTOL	Eudicots	Asterids	Campanuliidae	Apiales	Araliaceae	Panax	japonicus	Panax japonicus	Eudicots	Asterids	Campanuliidae	Apiales	Araliaceae	Leon, C.J. 684	K	Kew DNA Bank (25814)	China	Enriched	ERR7619971	340	214038	340	TRUE	Apiales_Dipsacales_Paracryphiales_Escalloniales_Columelliales	-	FALSE	TRUE	FALSE	Apiales_Araliaceae_Panax_japonicus
s07805	PAFTOL	Eudicots	Asterids	Campanuliidae	Apiales	Araliaceae	Plerandra	pickeringii	Plerandra pickeringii	Eudicots	Asterids	Campanuliidae	Apiales	Araliaceae	Smith, A.C. 6896	K (K000062243)			Enriched	ERR7619434	331	161526	330	TRUE	Apiales_Dipsacales_Paracryphiales_Escalloniales_Columelliales	-	FALSE	TRUE	TRUE	Apiales_Araliaceae_Plerandra_pickeringii
s17265	OneKP	Eudicots	Asterids	Campanuliidae	Apiales	Araliaceae	Polyscias	fruticosa	Polyscias fruticosa	Eudicots	Asterids	Campanuliidae	Apiales	Araliaceae					Unclassified SRA	ERR2040642	348	260053	344	FALSE	Apiales_Dipsacales_Paracryphiales_Escalloniales_Columelliales	-	TRUE	TRUE	FALSE	Apiales_Araliaceae_Polyscias_fruticosa
s10413	PAFTOL	Eudicots	Asterids	Campanuliidae	Apiales	Araliaceae	Polyscias	lionnetii	Polyscias lionnetii	Eudicots	Asterids	Campanuliidae	Apiales	Araliaceae	Gerlach s.n.	K	Kew DNA Bank (3256)	Seychelles	Enriched	ERR7619970	335	191586	332	TRUE	Apiales_Dipsacales_Paracryphiales_Escalloniales_Columelliales	-	FALSE	TRUE	TRUE	Apiales_Araliaceae_Polyscias_lionnetii
s06586	PAFTOL	Eudicots	Asterids	Campanuliidae	Apiales	Araliaceae	Polyscias	rodriguesiana	Polyscias rodriguesiana	Eudicots	Asterids	Campanuliidae	Apiales	Araliaceae	Chase, M.W. 3502	K	Living collection: K (1986-6150); Kew DNA Bank (3294)	Mauritius	Enriched	ERR7618773	336	203004	335	TRUE	Apiales_Dipsacales_Paracryphiales_Escalloniales_Columelliales	-	FALSE	TRUE	FALSE	Apiales_Araliaceae_Polyscias_rodriguesiana
s28189	GAP	Eudicots	Asterids	Campanuliidae	Apiales	Araliaceae	Raukaua	gunnii	Raukaua gunnii	Eudicots	Asterids	Campanuliidae	Apiales	Araliaceae	Walsh, N.G. 4134	MEL (MEL 2193493A)			Enriched	ERR7599602	337	228354	337	TRUE	Apiales_Dipsacales_Paracryphiales_Escalloniales_Columelliales	-	FALSE	TRUE	TRUE	Apiales_Araliaceae_Raukaua_gunnii
s10417	PAFTOL	Eudicots	Asterids	Campanuliidae	Apiales	Araliaceae	Tetrapanax	papyrifer	Tetrapanax papyrifer	Eudicots	Asterids	Campanuliidae	Apiales	Araliaceae	Leon, C.J. 705	K	Kew DNA Bank (25838)	China	Enriched	ERR7619972	339	208056	338	TRUE	Apiales_Dipsacales_Paracryphiales_Escalloniales_Columelliales	-	FALSE	TRUE	TRUE	Apiales_Araliaceae_Tetrapanax_papyrifer
s28041	GAP	Eudicots	Asterids	Campanuliidae	Apiales	Araliaceae	Trachymene	incisa	Trachymene incisa	Eudicots	Asterids	Campanuliidae	Apiales	Araliaceae	Everett, J. 1816	CANB (CANB 816906)			Enriched	ERR7599416	331	209604	329	TRUE	Apiales_Dipsacales_Paracryphiales_Escalloniales_Columelliales	-	FALSE	TRUE	TRUE	Apiales_Araliaceae_Trachymene_incisa
s17737	OneKP	Eudicots	Asterids	Campanuliidae	Apiales	Griseliniaceae	Griselinia	littoralis	Griselinia littoralis	Eudicots	Asterids	Campanuliidae	Apiales	Griseliniaceae	Tate, J. 112	MPN			Unclassified SRA	ERR2040644	343	163527	337	FALSE	Apiales_Dipsacales_Paracryphiales_Escalloniales_Columelliales	-	TRUE	TRUE	TRUE	Apiales_Griseliniaceae_Griselinia_littoralis
s17945	OneKP	Eudicots	Asterids	Campanuliidae	Apiales	Griseliniaceae	Griselinia	racemosa	Griselinia racemosa	Eudicots	Asterids	Campanuliidae	Apiales	Griseliniaceae					Unclassified SRA	ERR2040645	350	234444	343	FALSE	Apiales_Dipsacales_Paracryphiales_Escalloniales_Columelliales	-	TRUE	TRUE	FALSE	Apiales_Griseliniaceae_Griselinia_racemosa
s17005	OneKP	Eudicots	Asterids	Campanuliidae	Apiales	Myodocarpaceae	Myodocarpus	sp.	Myodocarpus sp.	Eudicots	Asterids	Campanuliidae	Apiales	Myodocarpaceae					Unclassified SRA	ERR3487369	351	255808	347	FALSE	Apiales_Dipsacales_Paracryphiales_Escalloniales_Columelliales	-	TRUE	TRUE	TRUE	Apiales_Myodocarpaceae_Myodocarpus_sp.
s18037	OneKP	Eudicots	Asterids	Campanuliidae	Apiales	Pennantiaceae	Pennantia	corymbosa	Pennantia corymbosa	Eudicots	Asterids	Campanuliidae	Apiales	Pennantiaceae	Skema, C. 513	MPN			Unclassified SRA	ERR2040647	343	211313	334	FALSE	Apiales_Dipsacales_Paracryphiales_Escalloniales_Columelliales	-	TRUE	TRUE	TRUE	Apiales_Pennantiaceae_Pennantia_corymbosa
s05427	PAFTOL	Eudicots	Asterids	Campanuliidae	Apiales	Pennantiaceae	Pennantia	cunninghamii	Pennantia cunninghamii	Eudicots	Asterids	Campanuliidae	Apiales	Pennantiaceae	Gallagher, D. s.n.	K (K001275073)			Enriched	ERR5033671	193	72591	188	TRUE	Apiales_Dipsacales_Paracryphiales_Escalloniales_Columelliales	-	TRUE	TRUE	FALSE	Apiales_Pennantiaceae_Pennantia_cunninghamii
s26913	GAP	Eudicots	Asterids	Campanuliidae	Apiales	Pittosporaceae	Auranticarpa	rhombifolia	Auranticarpa rhombifolia	Eudicots	Asterids	Campanuliidae	Apiales	Pittosporaceae	Johnstone, R. 3246	NSW (NSW906108)			Enriched	ERR7599518	337	225510	337	TRUE	Apiales_Dipsacales_Paracryphiales_Escalloniales_Columelliales	-	FALSE	TRUE	TRUE	Apiales_Pittosporaceae_Auranticarpa_rhombifolia
s10419	PAFTOL	Eudicots	Asterids	Campanuliidae	Apiales	Pittosporaceae	Bentleya	spinescens	Bentleya spinescens	Eudicots	Asterids	Campanuliidae	Apiales	Pittosporaceae	Dixon, K.W. 1009	K	Kew DNA Bank (36081)	Australia	Enriched	ERR7619973	344	220209	343	TRUE	Apiales_Dipsacales_Paracryphiales_Escalloniales_Columelliales	-	FALSE	TRUE	TRUE	Apiales_Pittosporaceae_Bentleya_spinescens
s10405	PAFTOL	Eudicots	Asterids	Campanuliidae	Apiales	Pittosporaceae	Billardiera	heterophylla	Billardiera heterophylla	Eudicots	Asterids	Campanuliidae	Apiales	Pittosporaceae	Chase, M.W. 123	K	Kew DNA Bank (21886)		Enriched	ERR7619966	348	239520	348	TRUE	Apiales_Dipsacales_Paracryphiales_Escalloniales_Columelliales	-	TRUE	TRUE	FALSE	Apiales_Pittosporaceae_Billardiera_heterophylla
s10401	PAFTOL	Eudicots	Asterids	Campanuliidae	Apiales	Pittosporaceae	Billardiera	longiflora	Billardiera longiflora	Eudicots	Asterids	Campanuliidae	Apiales	Pittosporaceae	Chase, M.W. 19985	K	Kew DNA Bank (19858)	Australia	Enriched	ERR7619964	347	236739	346	TRUE	Apiales_Dipsacales_Paracryphiales_Escalloniales_Columelliales	-	FALSE	TRUE	TRUE	Apiales_Pittosporaceae_Billardiera_longiflora
s10403	PAFTOL	Eudicots	Asterids	Campanuliidae	Apiales	Pittosporaceae	Bursaria	occidentalis	Bursaria occidentalis	Eudicots	Asterids	Campanuliidae	Apiales	Pittosporaceae	Sweedman, L. LSWE8249	K	Kew DNA Bank (39446)	Australia	Enriched	ERR7619965	346	233193	345	TRUE	Apiales_Dipsacales_Paracryphiales_Escalloniales_Columelliales	-	TRUE	TRUE	TRUE	Apiales_Pittosporaceae_Bursaria_occidentalis
s26749	GAP	Eudicots	Asterids	Campanuliidae	Apiales	Pittosporaceae	Cheiranthera	telfordii	Cheiranthera telfordii	Eudicots	Asterids	Campanuliidae	Apiales	Pittosporaceae	Telford, I.R. 13336	NE (NE97168)			Enriched	ERR7599519	344	235557	342	TRUE	Apiales_Dipsacales_Paracryphiales_Escalloniales_Columelliales	-	FALSE	TRUE	TRUE	Apiales_Pittosporaceae_Cheiranthera_telfordii
s07880	PAFTOL	Eudicots	Asterids	Campanuliidae	Apiales	Pittosporaceae	Hymenosporum	flavum	Hymenosporum flavum	Eudicots	Asterids	Campanuliidae	Apiales	Pittosporaceae	Millar, A.N. NGF. 38342	K (K000062242)			Enriched	ERR5970514	261	79908	252	TRUE	Apiales_Dipsacales_Paracryphiales_Escalloniales_Columelliales	-	FALSE	TRUE	TRUE	Apiales_Pittosporaceae_Hymenosporum_flavum
s26951	GAP	Eudicots	Asterids	Campanuliidae	Apiales	Pittosporaceae	Marianthus	erubescens	Marianthus erubescens	Eudicots	Asterids	Campanuliidae	Apiales	Pittosporaceae	WA Herbarium WAH51a	NSW (NSW936065)			Enriched	ERR7599520	343	234588	343	TRUE	Apiales_Dipsacales_Paracryphiales_Escalloniales_Columelliales	-	TRUE	TRUE	TRUE	Apiales_Pittosporaceae_Marianthus_erubescens
s17793	OneKP	Eudicots	Asterids	Campanuliidae	Apiales	Pittosporaceae	Pittosporum	illicioides	Pittosporum illicioides	Eudicots	Asterids	Campanuliidae	Apiales	Pittosporaceae	Leebens-Mack, J. 2013-57	GA			Unclassified SRA	ERR3487370	349	219152	343	FALSE	Apiales_Dipsacales_Paracryphiales_Escalloniales_Columelliales	-	FALSE	TRUE	TRUE	Apiales_Pittosporaceae_Pittosporum_illicioides
s18033	OneKP	Eudicots	Asterids	Campanuliidae	Apiales	Pittosporaceae	Pittosporum	resiniferum	Pittosporum resiniferum	Eudicots	Asterids	Campanuliidae	Apiales	Pittosporaceae	Steward				Unclassified SRA	ERR2040648	348	263105	347	FALSE	Apiales_Dipsacales_Paracryphiales_Escalloniales_Columelliales	-	TRUE	TRUE	FALSE	Apiales_Pittosporaceae_Pittosporum_resiniferum
s26555	GAP	Eudicots	Asterids	Campanuliidae	Apiales	Pittosporaceae	Rhytidosporum	procumbens	Rhytidosporum procumbens	Eudicots	Asterids	Campanuliidae	Apiales	Pittosporaceae	Orme, A.E. 1490	NSW (NSW1001982)			Enriched	ERR7599521	336	220515	336	TRUE	Apiales_Dipsacales_Paracryphiales_Escalloniales_Columelliales	-	TRUE	TRUE	TRUE	Apiales_Pittosporaceae_Rhytidosporum_procumbens
s05438	PAFTOL	Eudicots	Asterids	Campanuliidae	Apiales	Torricelliaceae	Melanophylla	crenata	Melanophylla crenata	Eudicots	Asterids	Campanuliidae	Apiales	Torricelliaceae	Razakamalala, R. 1419	K (K001275023)			Enriched	ERR4180025	323	162810	321	TRUE	Apiales_Dipsacales_Paracryphiales_Escalloniales_Columelliales	-	TRUE	TRUE	TRUE	Apiales_Torricelliaceae_Melanophylla_crenata
s07028	PAFTOL	Eudicots	Asterids	Campanuliidae	Apiales	Torricelliaceae	Torricellia	tiliifolia	Torricellia tiliifolia	Eudicots	Asterids	Campanuliidae	Apiales	Torricelliaceae	Grierson, A.J.C. 4395	K (K001275286)			Enriched	ERR4180183	330	182010	327	TRUE	Apiales_Dipsacales_Paracryphiales_Escalloniales_Columelliales	-	TRUE	TRUE	TRUE	Apiales_Torricelliaceae_Torricellia_tiliifolia
s00754	PAFTOL	Eudicots	Asterids	Campanuliidae	Asterales	Alseuosmiaceae	Alseuosmia	banksii	Alseuosmia banksii	Eudicots	Asterids	Campanuliidae	Asterales	Alseuosmiaceae	de Lange, P.J. 5504	K	Kew DNA Bank (18786)	New Zealand	Enriched	ERR4179986	271	141882	270	TRUE	Asterales	-	TRUE	TRUE	TRUE	Asterales_Alseuosmiaceae_Alseuosmia_banksii
s22143	GAP	Eudicots	Asterids	Campanuliidae	Asterales	Alseuosmiaceae	Crispiloba	disperma	Crispiloba disperma	Eudicots	Asterids	Campanuliidae	Asterales	Alseuosmiaceae	Costion, C. 2238	CNS (CNS 135097)			Enriched	ERR7599808	322	176742	319	TRUE	Asterales	-	TRUE	TRUE	TRUE	Asterales_Alseuosmiaceae_Crispiloba_disperma
s20827	SRA	Eudicots	Asterids	Campanuliidae	Asterales	Alseuosmiaceae	Platyspermation	crassifolium	Platyspermation crassifolium	Eudicots	Asterids	Campanuliidae	Asterales	Alseuosmiaceae					Unclassified SRA	ERR2040637	303	228924	302	FALSE	Asterales	-	TRUE	TRUE	TRUE	Asterales_Alseuosmiaceae_Platyspermation_crassifolium
s28539	GAP	Eudicots	Asterids	Campanuliidae	Asterales	Alseuosmiaceae	Wittsteinia	vacciniacea	Wittsteinia vacciniacea	Eudicots	Asterids	Campanuliidae	Asterales	Alseuosmiaceae	Messina, A. 1288	MEL (MEL 2428229A)			Enriched	ERR7599677	301	195957	299	TRUE	Asterales	-	TRUE	TRUE	TRUE	Asterales_Alseuosmiaceae_Wittsteinia_vacciniacea
s22711	GAP	Eudicots	Asterids	Campanuliidae	Asterales	Argophyllaceae	Argophyllum	nullumense	Argophyllum nullumense	Eudicots	Asterids	Campanuliidae	Asterales	Argophyllaceae	Forster, P.I. 38711	BRI (BRI AQ0818556)			Enriched	ERR7599854	346	233751	344	TRUE	Asterales	-	TRUE	TRUE	TRUE	Asterales_Argophyllaceae_Argophyllum_nullumense
s05396	PAFTOL	Eudicots	Asterids	Campanuliidae	Asterales	Argophyllaceae	Corokia	cotoneaster	Corokia cotoneaster	Eudicots	Asterids	Campanuliidae	Asterales	Argophyllaceae	Chase, M.W. 38665	K	Living collection: K (1996-2084); Kew DNA Bank (39179)	New Zealand	Enriched	ERR4180024	337	205896	335	TRUE	Asterales	-	TRUE	TRUE	TRUE	Asterales_Argophyllaceae_Corokia_cotoneaster
s27869	GAP	Eudicots	Asterids	Campanuliidae	Asterales	Asteraceae	Abrotanella	nivigena	Abrotanella nivigena	Eudicots	Asterids	Campanuliidae	Asterales	Asteraceae	McAuliffe, J. 881	CANB (CANB 771034)			Enriched	ERR7599340	327	219717	327	TRUE	Asterales	-	FALSE	TRUE	TRUE	Asterales_Asteraceae_Abrotanella_nivigena
s27871	GAP	Eudicots	Asterids	Campanuliidae	Asterales	Asteraceae	Acanthocladium	dockeri	Acanthocladium dockeri	Eudicots	Asterids	Campanuliidae	Asterales	Asteraceae	Bayer, R.J. SA-99011	CANB (CANB 610592)			Enriched	ERR7599341	333	208845	333	TRUE	Asterales	-	FALSE	TRUE	TRUE	Asterales_Asteraceae_Acanthocladium_dockeri
s05800	PAFTOL	Eudicots	Asterids	Campanuliidae	Asterales	Asteraceae	Acanthospermum	hispidum	Acanthospermum hispidum	Eudicots	Asterids	Campanuliidae	Asterales	Asteraceae	Way, M.J. SWM2446	K			Enriched	ERR7618518	267	113529	263	TRUE	Asterales	-	FALSE	TRUE	TRUE	Asterales_Asteraceae_Acanthospermum_hispidum
s05748	PAFTOL	Eudicots	Asterids	Campanuliidae	Asterales	Asteraceae	Achillea	distans	Achillea distans	Eudicots	Asterids	Campanuliidae	Asterales	Asteraceae	Douzet, R. FR-8-VII-2017-2	BC			Enriched	ERR5034784	311	180768	311	TRUE	Asterales	-	FALSE	TRUE	FALSE	Asterales_Asteraceae_Achillea_distans
s15121	PAFTOL	Eudicots	Asterids	Campanuliidae	Asterales	Asteraceae	Achillea	maritima	Achillea maritima	Eudicots	Asterids	Campanuliidae	Asterales	Asteraceae		K	Kew DNA Bank (19533)		Enriched	ERR7621347	298	183105	297	TRUE	Asterales	-	FALSE	TRUE	TRUE	Asterales_Asteraceae_Achillea_maritima
s27873	GAP	Eudicots	Asterids	Campanuliidae	Asterales	Asteraceae	Achnophora	tatei	Achnophora tatei	Eudicots	Asterids	Campanuliidae	Asterales	Asteraceae	Jackson, I. 14	CBG (CBG 9516690)			Enriched	ERR7599342	337	206964	337	TRUE	Asterales	-	FALSE	TRUE	TRUE	Asterales_Asteraceae_Achnophora_tatei
s18699	PAFTOL	Eudicots	Asterids	Campanuliidae	Asterales	Asteraceae	Achyranthemum	mucronatum	Achyranthemum mucronatum	Eudicots	Asterids	Campanuliidae	Asterales	Asteraceae	Romo, A. 14511	BC			Enriched	ERR7621676	337	179967	337	TRUE	Asterales	-	FALSE	TRUE	TRUE	Asterales_Asteraceae_Achyranthemum_mucronatum
s11383	PAFTOL	Eudicots	Asterids	Campanuliidae	Asterales	Asteraceae	Achyrocline	alata	Achyrocline alata	Eudicots	Asterids	Campanuliidae	Asterales	Asteraceae	Jaramillo, J. 20965	QCA			Enriched	ERR6041611	328	191265	328	TRUE	Asterales	-	FALSE	TRUE	TRUE	Asterales_Asteraceae_Achyrocline_alata
s27875	GAP	Eudicots	Asterids	Campanuliidae	Asterales	Asteraceae	Acomis	macra	Acomis macra	Eudicots	Asterids	Campanuliidae	Asterales	Asteraceae	Thompson, E.J. MUT489	CANB (CANB 816801)			Enriched	ERR7599343	329	198858	329	TRUE	Asterales	-	FALSE	TRUE	TRUE	Asterales_Asteraceae_Acomis_macra
s24803	PAFTOL	Eudicots	Asterids	Campanuliidae	Asterales	Asteraceae	Acourtia	microcephala	Acourtia microcephala	Eudicots	Asterids	Campanuliidae	Asterales	Asteraceae		K			Enriched	ERR10978113	265	118749	260	TRUE	Asterales	-	FALSE	TRUE	TRUE	Asterales_Asteraceae_Acourtia_microcephala
s05702	PAFTOL	Eudicots	Asterids	Campanuliidae	Asterales	Asteraceae	Actinobole	uliginosum	Actinobole uliginosum	Eudicots	Asterids	Campanuliidae	Asterales	Asteraceae	Christenhusz, M.J.M. 7637	BC			Enriched	ERR7618448	285	173802	284	TRUE	Asterales	-	FALSE	TRUE	TRUE	Asterales_Asteraceae_Actinobole_uliginosum
s27877	GAP	Eudicots	Asterids	Campanuliidae	Asterales	Asteraceae	Acunniana	procumbens	Acunniana procumbens	Eudicots	Asterids	Campanuliidae	Asterales	Asteraceae	Cowie, I.D. 4841	CANB (CANB 479909)			Enriched	ERR7599344	322	182514	319	TRUE	Asterales	-	FALSE	TRUE	TRUE	Asterales_Asteraceae_Acunniana_procumbens
s24677	PAFTOL	Eudicots	Asterids	Campanuliidae	Asterales	Asteraceae	Adenocaulon	chilense	Adenocaulon chilense	Eudicots	Asterids	Campanuliidae	Asterales	Asteraceae	Hidalgo, O. AR-31	HTW			Enriched	ERR10978062	333	190569	330	TRUE	Asterales	-	FALSE	TRUE	TRUE	Asterales_Asteraceae_Adenocaulon_chilense
s27879	GAP	Eudicots	Asterids	Campanuliidae	Asterales	Asteraceae	Adenostemma	lavenia	Adenostemma lavenia	Eudicots	Asterids	Campanuliidae	Asterales	Asteraceae	Cowie, I. 6659	CANB (CANB 496453)			Enriched	ERR7599345	154	72768	152	TRUE	Asterales	-	FALSE	TRUE	TRUE	Asterales_Asteraceae_Adenostemma_lavenia
s11378	PAFTOL	Eudicots	Asterids	Campanuliidae	Asterales	Asteraceae	Aetheolaena	lingulata	Aetheolaena lingulata	Eudicots	Asterids	Campanuliidae	Asterales	Asteraceae	Sklenar, P. 1448	QCA			Enriched	ERR7619529	282	153843	281	TRUE	Asterales	-	FALSE	TRUE	TRUE	Asterales_Asteraceae_Aetheolaena_lingulata
s21847	PAFTOL	Eudicots	Asterids	Campanuliidae	Asterales	Asteraceae	Aetheolaena	longepenicillata	Aetheolaena longepenicillata	Eudicots	Asterids	Campanuliidae	Asterales	Asteraceae	Gomez, L. 1442	QCA			Enriched	ERR6041649	299	191721	298	TRUE	Asterales	-	FALSE	TRUE	FALSE	Asterales_Asteraceae_Aetheolaena_longepenicillata
s18763	PAFTOL	Eudicots	Asterids	Campanuliidae	Asterales	Asteraceae	Aetheolaena	otophora	Aetheolaena otophora	Eudicots	Asterids	Campanuliidae	Asterales	Asteraceae	Garcia, F. 593	MA			Enriched	ERR7621698	307	177456	307	TRUE	Asterales	-	FALSE	TRUE	FALSE	Asterales_Asteraceae_Aetheolaena_otophora
s11439	PAFTOL	Eudicots	Asterids	Campanuliidae	Asterales	Asteraceae	Ageratina	gracilis	Ageratina gracilis	Eudicots	Asterids	Campanuliidae	Asterales	Asteraceae	Diazgranados Cadelo, M. 4223	FMB			Enriched	ERR6041622	330	205140	330	TRUE	Asterales	-	FALSE	TRUE	TRUE	Asterales_Asteraceae_Ageratina_gracilis
s24801	PAFTOL	Eudicots	Asterids	Campanuliidae	Asterales	Asteraceae	Ageratinastrum	polyphyllum	Ageratinastrum polyphyllum	Eudicots	Asterids	Campanuliidae	Asterales	Asteraceae		K			Enriched	ERR9230216	342	203712	341	TRUE	Asterales	-	FALSE	TRUE	TRUE	Asterales_Asteraceae_Ageratinastrum_polyphyllum
s24339	SRA	Eudicots	Asterids	Campanuliidae	Asterales	Asteraceae	Ageratum	houstonianum	Ageratum houstonianum	Eudicots	Asterids	Campanuliidae	Asterales	Asteraceae					Unclassified SRA	SRR5237212	323	229857	322	FALSE	Asterales	-	FALSE	TRUE	TRUE	Asterales_Asteraceae_Ageratum_houstonianum
s24743	PAFTOL	Eudicots	Asterids	Campanuliidae	Asterales	Asteraceae	Ainsliaea	bonatii	Ainsliaea bonatii	Eudicots	Asterids	Campanuliidae	Asterales	Asteraceae	Fu, L. CN-2017-28	IBSC			Enriched	ERR10978089	338	197745	332	TRUE	Asterales	-	FALSE	TRUE	TRUE	Asterales_Asteraceae_Ainsliaea_bonatii
s14499	PAFTOL	Eudicots	Asterids	Campanuliidae	Asterales	Asteraceae	Ajania	fruticulosa	Ajania fruticulosa	Eudicots	Asterids	Campanuliidae	Asterales	Asteraceae	Valles, J. CN-24	BCN			Enriched	ERR7621151	305	187920	305	TRUE	Asterales	-	FALSE	TRUE	TRUE	Asterales_Asteraceae_Ajania_fruticulosa
s24757	PAFTOL	Eudicots	Asterids	Campanuliidae	Asterales	Asteraceae	Alatoseta	tenuis	Alatoseta tenuis	Eudicots	Asterids	Campanuliidae	Asterales	Asteraceae	Manning, J.C. 3187	NBG			Enriched	ERR10978095	322	178659	318	TRUE	Asterales	-	FALSE	TRUE	TRUE	Asterales_Asteraceae_Alatoseta_tenuis
s27881	GAP	Eudicots	Asterids	Campanuliidae	Asterales	Asteraceae	Allittia	cardiocarpa	Allittia cardiocarpa	Eudicots	Asterids	Campanuliidae	Asterales	Asteraceae	Wood, J. 239	CANB (CANB 821998)			Enriched	ERR7599346	314	186651	314	TRUE	Asterales	-	FALSE	TRUE	TRUE	Asterales_Asteraceae_Allittia_cardiocarpa
s27883	GAP	Eudicots	Asterids	Campanuliidae	Asterales	Asteraceae	Allopterigeron	filifolius	Allopterigeron filifolius	Eudicots	Asterids	Campanuliidae	Asterales	Asteraceae	Dunlop, C.R. 7933	CANB (CANB 495494)			Enriched	ERR7599347	336	204384	336	TRUE	Asterales	-	FALSE	TRUE	TRUE	Asterales_Asteraceae_Allopterigeron_filifolius
s19979	SRA	Eudicots	Asterids	Campanuliidae	Asterales	Asteraceae	Ambrosia	artemisiifolia	Ambrosia artemisiifolia	Eudicots	Asterids	Campanuliidae	Asterales	Asteraceae					Unclassified SRA	SRR10992779	331	257538	331	FALSE	Asterales	-	FALSE	TRUE	TRUE	Asterales_Asteraceae_Ambrosia_artemisiifolia
s05597	PAFTOL	Eudicots	Asterids	Campanuliidae	Asterales	Asteraceae	Ameghinoa	patagonica	Ameghinoa patagonica	Eudicots	Asterids	Campanuliidae	Asterales	Asteraceae	Guttierrez, D.G. 63	LP			Enriched	ERR12712704	106	43203	106	TRUE	Asterales	-	FALSE	TRUE	TRUE	Asterales_Asteraceae_Ameghinoa_patagonica
s14943	PAFTOL	Eudicots	Asterids	Campanuliidae	Asterales	Asteraceae	Amellus	tenuifolius	Amellus tenuifolius	Eudicots	Asterids	Campanuliidae	Asterales	Asteraceae	Forest, F. 531	K	Kew DNA Bank (27551)	South Africa	Enriched	ERR7621265	315	196995	314	TRUE	Asterales	-	FALSE	TRUE	TRUE	Asterales_Asteraceae_Amellus_tenuifolius
s05703	PAFTOL	Eudicots	Asterids	Campanuliidae	Asterales	Asteraceae	Ammobium	alatum	Ammobium alatum	Eudicots	Asterids	Campanuliidae	Asterales	Asteraceae		K	Living collection: K (1995-4253)		Enriched	ERR7618449	323	195999	323	TRUE	Asterales	-	FALSE	TRUE	TRUE	Asterales_Asteraceae_Ammobium_alatum
s24769	PAFTOL	Eudicots	Asterids	Campanuliidae	Asterales	Asteraceae	Amphiglossa	callunoides	Amphiglossa callunoides	Eudicots	Asterids	Campanuliidae	Asterales	Asteraceae	Bergh, N.G. 1452	NBG			Enriched	ERR10978101	331	173460	329	TRUE	Asterales	-	FALSE	TRUE	FALSE	Asterales_Asteraceae_Amphiglossa_callunoides
s14935	PAFTOL	Eudicots	Asterids	Campanuliidae	Asterales	Asteraceae	Amphiglossa	tomentosa	Amphiglossa tomentosa	Eudicots	Asterids	Campanuliidae	Asterales	Asteraceae	Forest, F. 641	K	Kew DNA Bank (36338)	South Africa	Enriched	ERR7621261	322	202986	322	TRUE	Asterales	-	FALSE	TRUE	TRUE	Asterales_Asteraceae_Amphiglossa_tomentosa
s14511	PAFTOL	Eudicots	Asterids	Campanuliidae	Asterales	Asteraceae	Anacyclus	clavatus	Anacyclus clavatus	Eudicots	Asterids	Campanuliidae	Asterales	Asteraceae	Hidalgo, O. 270	BC			Enriched	ERR7621157	291	175116	291	TRUE	Asterales	-	FALSE	TRUE	TRUE	Asterales_Asteraceae_Anacyclus_clavatus
s05704	PAFTOL	Eudicots	Asterids	Campanuliidae	Asterales	Asteraceae	Anaphalis	margaritacea	Anaphalis margaritacea	Eudicots	Asterids	Campanuliidae	Asterales	Asteraceae		K	Living collection: K (1979-4967)		Enriched	ERR7618450	337	206196	337	TRUE	Asterales	-	FALSE	TRUE	TRUE	Asterales_Asteraceae_Anaphalis_margaritacea
s14465	PAFTOL	Eudicots	Asterids	Campanuliidae	Asterales	Asteraceae	Anastraphia	ilicifolia	Anastraphia ilicifolia	Eudicots	Asterids	Campanuliidae	Asterales	Asteraceae	Christenhusz, M.J.M. FTBG-II-2018-3	BC			Enriched	ERR7621135	343	225804	342	TRUE	Asterales	-	FALSE	TRUE	TRUE	Asterales_Asteraceae_Anastraphia_ilicifolia
s14877	PAFTOL	Eudicots	Asterids	Campanuliidae	Asterales	Asteraceae	Anaxeton	arborescens	Anaxeton arborescens	Eudicots	Asterids	Campanuliidae	Asterales	Asteraceae	Balele 9b	K	Kew DNA Bank (27261)	South Africa	Enriched	ERR7621234	297	188214	297	TRUE	Asterales	-	FALSE	TRUE	TRUE	Asterales_Asteraceae_Anaxeton_arborescens
s18701	PAFTOL	Eudicots	Asterids	Campanuliidae	Asterales	Asteraceae	Anderbergia	vlokii	Anderbergia vlokii	Eudicots	Asterids	Campanuliidae	Asterales	Asteraceae	Vlok, J.H.J. s.n.	BC			Enriched	ERR7621677	332	182646	332	TRUE	Asterales	-	FALSE	TRUE	TRUE	Asterales_Asteraceae_Anderbergia_vlokii
s05674	PAFTOL	Eudicots	Asterids	Campanuliidae	Asterales	Asteraceae	Andryala	integrifolia	Andryala integrifolia	Eudicots	Asterids	Campanuliidae	Asterales	Asteraceae	Hidalgo, O. 287	BC			Enriched	ERR7618428	320	200259	316	TRUE	Asterales	-	FALSE	TRUE	TRUE	Asterales_Asteraceae_Andryala_integrifolia
s05705	PAFTOL	Eudicots	Asterids	Campanuliidae	Asterales	Asteraceae	Anemocarpa	saxatilis	Anemocarpa saxatilis	Eudicots	Asterids	Campanuliidae	Asterales	Asteraceae	DEA 11878	K			Enriched	ERR7618451	304	175173	304	TRUE	Asterales	-	FALSE	TRUE	TRUE	Asterales_Asteraceae_Anemocarpa_saxatilis
s14987	PAFTOL	Eudicots	Asterids	Campanuliidae	Asterales	Asteraceae	Anisopappus	anemonifolius	Anisopappus anemonifolius	Eudicots	Asterids	Campanuliidae	Asterales	Asteraceae	Goldblatt, P. 8977	K	Kew DNA Bank (33752)	Madagascar	Enriched	ERR7621284	330	213609	328	TRUE	Asterales	-	FALSE	TRUE	TRUE	Asterales_Asteraceae_Anisopappus_anemonifolius
s05706	PAFTOL	Eudicots	Asterids	Campanuliidae	Asterales	Asteraceae	Antennaria	carpatica	Antennaria carpatica	Eudicots	Asterids	Campanuliidae	Asterales	Asteraceae	Douzet, R. FR-7-VII-2017-8	BC			Enriched	ERR5033758	328	183420	328	TRUE	Asterales	-	FALSE	TRUE	FALSE	Asterales_Asteraceae_Antennaria_carpatica
s05747	PAFTOL	Eudicots	Asterids	Campanuliidae	Asterales	Asteraceae	Antennaria	dioica	Antennaria dioica	Eudicots	Asterids	Campanuliidae	Asterales	Asteraceae	Pegoraro, L. FR669	K			Enriched	ERR7618480	291	158697	290	TRUE	Asterales	-	FALSE	TRUE	TRUE	Asterales_Asteraceae_Antennaria_dioica
s19213	PAFTOL	Eudicots	Asterids	Campanuliidae	Asterales	Asteraceae	Anthemis	arvensis	Anthemis arvensis	Eudicots	Asterids	Campanuliidae	Asterales	Asteraceae	Hidalgo, O. 611	BC			Enriched	ERR7621891	322	206103	322	TRUE	Asterales	-	FALSE	TRUE	TRUE	Asterales_Asteraceae_Anthemis_arvensis
s05766	PAFTOL	Eudicots	Asterids	Campanuliidae	Asterales	Asteraceae	Antiphiona	pinnatisecta	Antiphiona pinnatisecta	Eudicots	Asterids	Campanuliidae	Asterales	Asteraceae	Tholkes, T. HK1614	K			Enriched	ERR7618490	254	131298	251	TRUE	Asterales	-	FALSE	TRUE	TRUE	Asterales_Asteraceae_Antiphiona_pinnatisecta
s05762	PAFTOL	Eudicots	Asterids	Campanuliidae	Asterales	Asteraceae	Anvillea	garcinii	Anvillea garcinii	Eudicots	Asterids	Campanuliidae	Asterales	Asteraceae	Hidalgo, O. JBB-IV-2017-1	BC			Enriched	ERR7618488	334	192516	334	TRUE	Asterales	-	FALSE	TRUE	TRUE	Asterales_Asteraceae_Anvillea_garcinii
s27885	GAP	Eudicots	Asterids	Campanuliidae	Asterales	Asteraceae	Apalochlamys	spectabilis	Apalochlamys spectabilis	Eudicots	Asterids	Campanuliidae	Asterales	Asteraceae	Orchard, A.E. 6155	CANB (CANB 592579)			Enriched	ERR7599348	322	189405	321	TRUE	Asterales	-	FALSE	TRUE	TRUE	Asterales_Asteraceae_Apalochlamys_spectabilis
s11438	PAFTOL	Eudicots	Asterids	Campanuliidae	Asterales	Asteraceae	Aphanactis	jamesoniana	Aphanactis jamesoniana	Eudicots	Asterids	Campanuliidae	Asterales	Asteraceae	Salgado, S. 1702	QCA			Enriched	ERR6041621	322	207849	321	TRUE	Asterales	-	FALSE	TRUE	TRUE	Asterales_Asteraceae_Aphanactis_jamesoniana
s05612	PAFTOL	Eudicots	Asterids	Campanuliidae	Asterales	Asteraceae	Aphyllocladus	ephedroides	Aphyllocladus ephedroides	Eudicots	Asterids	Campanuliidae	Asterales	Asteraceae	Palazzesi, L. s.n.	BA (BA94625)			Enriched	ERR7618390	329	196719	329	TRUE	Asterales	-	FALSE	TRUE	TRUE	Asterales_Asteraceae_Aphyllocladus_ephedroides
s14785	PAFTOL	Eudicots	Asterids	Campanuliidae	Asterales	Asteraceae	Aposeris	foetida	Aposeris foetida	Eudicots	Asterids	Campanuliidae	Asterales	Asteraceae	Balant, M. 41	NHMR			Enriched	ERR7621189	306	194916	304	TRUE	Asterales	-	FALSE	TRUE	TRUE	Asterales_Asteraceae_Aposeris_foetida
s27887	GAP	Eudicots	Asterids	Campanuliidae	Asterales	Asteraceae	Apowollastonia	spilanthoides	Apowollastonia spilanthoides	Eudicots	Asterids	Campanuliidae	Asterales	Asteraceae	Purdie, R.W. 8851	CANB (CANB 864434)			Enriched	ERR7599349	320	199836	318	TRUE	Asterales	-	FALSE	TRUE	TRUE	Asterales_Asteraceae_Apowollastonia_spilanthoides
s18749	PAFTOL	Eudicots	Asterids	Campanuliidae	Asterales	Asteraceae	Arbelaezaster	ellsworthii	Arbelaezaster ellsworthii	Eudicots	Asterids	Campanuliidae	Asterales	Asteraceae	Garcia, F. 632.4	MA			Enriched	ERR7621691	277	118602	274	TRUE	Asterales	-	FALSE	TRUE	TRUE	Asterales_Asteraceae_Arbelaezaster_ellsworthii
s15021	PAFTOL	Eudicots	Asterids	Campanuliidae	Asterales	Asteraceae	Arctium	nidulans	Arctium nidulans	Eudicots	Asterids	Campanuliidae	Asterales	Asteraceae	Landrein, S. 199	K (K000493454)	Kew DNA Bank (39689)	Kyrgyzstan	Enriched	ERR7621300	328	203472	328	TRUE	Asterales	-	FALSE	TRUE	TRUE	Asterales_Asteraceae_Arctium_nidulans
s15091	PAFTOL	Eudicots	Asterids	Campanuliidae	Asterales	Asteraceae	Arctotheca	calendula	Arctotheca calendula	Eudicots	Asterids	Campanuliidae	Asterales	Asteraceae	Savolainen, V. 1801	K	Kew DNA Bank (27288)	South Africa	Enriched	ERR7621333	310	172362	309	TRUE	Asterales	-	FALSE	TRUE	FALSE	Asterales_Asteraceae_Arctotheca_calendula
s24345	SRA	Eudicots	Asterids	Campanuliidae	Asterales	Asteraceae	Arctotheca	populifolia	Arctotheca populifolia	Eudicots	Asterids	Campanuliidae	Asterales	Asteraceae					Unclassified SRA	SRR5237179	304	216480	304	FALSE	Asterales	-	FALSE	TRUE	TRUE	Asterales_Asteraceae_Arctotheca_populifolia
s24689	PAFTOL	Eudicots	Asterids	Campanuliidae	Asterales	Asteraceae	Arctotis	erosa	Arctotis erosa	Eudicots	Asterids	Campanuliidae	Asterales	Asteraceae	Koekemoer, M. 2765	PRE (PRE591941)			Enriched	ERR10978066	288	132939	286	TRUE	Asterales	-	FALSE	TRUE	FALSE	Asterales_Asteraceae_Arctotis_erosa
s21155	SRA	Eudicots	Asterids	Campanuliidae	Asterales	Asteraceae	Arctotis	fastuosa	Arctotis fastuosa	Eudicots	Asterids	Campanuliidae	Asterales	Asteraceae					Unclassified SRA	SRR5237181	246	176871	246	FALSE	Asterales	-	FALSE	TRUE	FALSE	Asterales_Asteraceae_Arctotis_fastuosa
s29119	SRA	Eudicots	Asterids	Campanuliidae	Asterales	Asteraceae	Arctotis	gumbletonii	Arctotis gumbletonii	Eudicots	Asterids	Campanuliidae	Asterales	Asteraceae					Unclassified SRA	SRR5237178	238	170925	238	FALSE	Asterales	-	FALSE	TRUE	TRUE	Asterales_Asteraceae_Arctotis_gumbletonii
s11384	PAFTOL	Eudicots	Asterids	Campanuliidae	Asterales	Asteraceae	Argentipallium	dealbatum	Argentipallium dealbatum	Eudicots	Asterids	Campanuliidae	Asterales	Asteraceae	Ballhardt E. MV-0238	K			Enriched	ERR7619532	316	187644	316	TRUE	Asterales	-	FALSE	TRUE	TRUE	Asterales_Asteraceae_Argentipallium_dealbatum
s31832	SRA	Eudicots	Asterids	Campanuliidae	Asterales	Asteraceae	Argyranthemum	foeniculaceum	Argyranthemum foeniculaceum	Eudicots	Asterids	Campanuliidae	Asterales	Asteraceae					Transcriptome	SRR7866804	296	212187	296	FALSE	Asterales	-	FALSE	TRUE	TRUE	Asterales_Asteraceae_Argyranthemum_foeniculaceum
s20015	SRA	Eudicots	Asterids	Campanuliidae	Asterales	Asteraceae	Argyranthemum	tenerifae	Argyranthemum tenerifae	Eudicots	Asterids	Campanuliidae	Asterales	Asteraceae					Unclassified SRA	SRR7866869	304	220359	304	FALSE	Asterales	-	FALSE	TRUE	FALSE	Asterales_Asteraceae_Argyranthemum_tenerifae
s27889	GAP	Eudicots	Asterids	Campanuliidae	Asterales	Asteraceae	Argyroglottis	turbinata	Argyroglottis turbinata	Eudicots	Asterids	Campanuliidae	Asterales	Asteraceae	Smith, B.H. 1572	CANB (CANB 495523)			Enriched	ERR7599350	324	195717	323	TRUE	Asterales	-	FALSE	TRUE	TRUE	Asterales_Asteraceae_Argyroglottis_turbinata
s24793	PAFTOL	Eudicots	Asterids	Campanuliidae	Asterales	Asteraceae	Aristeguietia	salvia	Aristeguietia salvia	Eudicots	Asterids	Campanuliidae	Asterales	Asteraceae	Hidalgo, O. JBB-IV-2017-2	BC	Living collection: JBB (JBB-20130109-24197)		Enriched	ERR10978109	336	206559	336	TRUE	Asterales	-	FALSE	TRUE	TRUE	Asterales_Asteraceae_Aristeguietia_salvia
s20017	SRA	Eudicots	Asterids	Campanuliidae	Asterales	Asteraceae	Arnica	montana	Arnica montana	Eudicots	Asterids	Campanuliidae	Asterales	Asteraceae					Unclassified SRA	SRR1150769	212	148509	212	FALSE	Asterales	-	FALSE	TRUE	TRUE	Asterales_Asteraceae_Arnica_montana
s14871	PAFTOL	Eudicots	Asterids	Campanuliidae	Asterales	Asteraceae	Arnoglossum	atriplicifolium	Arnoglossum atriplicifolium	Eudicots	Asterids	Campanuliidae	Asterales	Asteraceae	Allen, B. CBG-05-148	K	Kew DNA Bank (81071)		Enriched	ERR7621231	233	141984	233	TRUE	Asterales	-	FALSE	TRUE	TRUE	Asterales_Asteraceae_Arnoglossum_atriplicifolium
s27891	GAP	Eudicots	Asterids	Campanuliidae	Asterales	Asteraceae	Arrhenechthites	mixtus	Arrhenechthites mixtus	Eudicots	Asterids	Campanuliidae	Asterales	Asteraceae	Wright, G.T. 235	CANB (CANB 873398)			Enriched	ERR7599351	309	180159	307	TRUE	Asterales	-	FALSE	TRUE	TRUE	Asterales_Asteraceae_Arrhenechthites_mixtus
s15069	PAFTOL	Eudicots	Asterids	Campanuliidae	Asterales	Asteraceae	Arrowsmithia	abyssinica	Arrowsmithia abyssinica	Eudicots	Asterids	Campanuliidae	Asterales	Asteraceae	Polunin 11650	K	Kew DNA Bank (39162)	Ethiopia	Enriched	ERR7621322	309	188562	309	TRUE	Asterales	-	FALSE	TRUE	TRUE	Asterales_Asteraceae_Arrowsmithia_abyssinica
s19215	PAFTOL	Eudicots	Asterids	Campanuliidae	Asterales	Asteraceae	Aspilia	mossambicensis	Aspilia mossambicensis	Eudicots	Asterids	Campanuliidae	Asterales	Asteraceae		K			Enriched	ERR10978008	339	187761	336	TRUE	Asterales	-	FALSE	TRUE	TRUE	Asterales_Asteraceae_Aspilia_mossambicensis
s14787	PAFTOL	Eudicots	Asterids	Campanuliidae	Asterales	Asteraceae	Aster	alpinus	Aster alpinus	Eudicots	Asterids	Campanuliidae	Asterales	Asteraceae	Pegoraro, L. s.n.	K			Enriched	ERR7621190	308	187995	308	TRUE	Asterales	-	FALSE	TRUE	TRUE	Asterales_Asteraceae_Aster_alpinus
s14817	PAFTOL	Eudicots	Asterids	Campanuliidae	Asterales	Asteraceae	Aster	altaicus	Aster altaicus	Eudicots	Asterids	Campanuliidae	Asterales	Asteraceae		K	Millenium Seed Bank (291965)		Enriched	ERR7621205	326	193164	326	TRUE	Asterales	-	FALSE	TRUE	FALSE	Asterales_Asteraceae_Aster_altaicus
s18391	OneKP	Eudicots	Asterids	Campanuliidae	Asterales	Asteraceae	Aster	tataricus	Aster tataricus	Eudicots	Asterids	Campanuliidae	Asterales	Asteraceae	Wang 2145	TAI			Unclassified SRA	ERR2040661	343	233041	340	FALSE	Asterales	-	FALSE	TRUE	FALSE	Asterales_Asteraceae_Aster_tataricus
s27893	GAP	Eudicots	Asterids	Campanuliidae	Asterales	Asteraceae	Asteridea	pulverulenta	Asteridea pulverulenta	Eudicots	Asterids	Campanuliidae	Asterales	Asteraceae	Hort, F. 3135	CANB (CANB 703159)			Enriched	ERR7599352	253	138465	252	TRUE	Asterales	-	FALSE	TRUE	TRUE	Asterales_Asteraceae_Asteridea_pulverulenta
s14903	PAFTOL	Eudicots	Asterids	Campanuliidae	Asterales	Asteraceae	Asteriscus	intermedius	Asteriscus intermedius	Eudicots	Asterids	Campanuliidae	Asterales	Asteraceae	Chase, M.W. 16130	K	Kew DNA Bank (15955)	Spain	Enriched	ERR7621247	338	218340	338	TRUE	Asterales	-	FALSE	TRUE	TRUE	Asterales_Asteraceae_Asteriscus_intermedius
s24691	PAFTOL	Eudicots	Asterids	Campanuliidae	Asterales	Asteraceae	Athanasia	trifurcata	Athanasia trifurcata	Eudicots	Asterids	Campanuliidae	Asterales	Asteraceae	Koekemoer, M. 2621	PRE (PRE586204)			Enriched	ERR10978067	322	185781	322	TRUE	Asterales	-	FALSE	TRUE	TRUE	Asterales_Asteraceae_Athanasia_trifurcata
s15077	PAFTOL	Eudicots	Asterids	Campanuliidae	Asterales	Asteraceae	Athrixia	subsimplex	Athrixia subsimplex	Eudicots	Asterids	Campanuliidae	Asterales	Asteraceae	Richards 6493	K	Kew DNA Bank (39260)	Tanzania, the United Republic of	Enriched	ERR7621326	306	180207	304	TRUE	Asterales	-	FALSE	TRUE	TRUE	Asterales_Asteraceae_Athrixia_subsimplex
s05770	PAFTOL	Eudicots	Asterids	Campanuliidae	Asterales	Asteraceae	Athroisma	pinnatifidum	Athroisma pinnatifidum	Eudicots	Asterids	Campanuliidae	Asterales	Asteraceae	Cable, S. 1111	K			Enriched	ERR7618494	277	154089	277	TRUE	Asterales	-	FALSE	TRUE	TRUE	Asterales_Asteraceae_Athroisma_pinnatifidum
s16935	PAFTOL	Eudicots	Asterids	Campanuliidae	Asterales	Asteraceae	Atractylis	humilis	Atractylis humilis	Eudicots	Asterids	Campanuliidae	Asterales	Asteraceae	Hidalgo, O. 533	BC			Enriched	ERR7621640	338	209205	338	TRUE	Asterales	-	FALSE	TRUE	TRUE	Asterales_Asteraceae_Atractylis_humilis
s20027	SRA	Eudicots	Asterids	Campanuliidae	Asterales	Asteraceae	Atractylodes	macrocephala	Atractylodes macrocephala	Eudicots	Asterids	Campanuliidae	Asterales	Asteraceae					Unclassified SRA	SRR6325660	288	228975	288	FALSE	Asterales	-	FALSE	TRUE	TRUE	Asterales_Asteraceae_Atractylodes_macrocephala
s15001	PAFTOL	Eudicots	Asterids	Campanuliidae	Asterales	Asteraceae	Atrichantha	gemmifera	Atrichantha gemmifera	Eudicots	Asterids	Campanuliidae	Asterales	Asteraceae	Helme, N.A. 3286	K	Kew DNA Bank (36550)	South Africa	Enriched	ERR7621291	323	202932	322	TRUE	Asterales	-	FALSE	TRUE	TRUE	Asterales_Asteraceae_Atrichantha_gemmifera
s14789	PAFTOL	Eudicots	Asterids	Campanuliidae	Asterales	Asteraceae	Austrobrickellia	patens	Austrobrickellia patens	Eudicots	Asterids	Campanuliidae	Asterales	Asteraceae	Hidalgo, O. 576	BA			Enriched	ERR7621191	315	197649	314	TRUE	Asterales	-	FALSE	TRUE	TRUE	Asterales_Asteraceae_Austrobrickellia_patens
s05813	PAFTOL	Eudicots	Asterids	Campanuliidae	Asterales	Asteraceae	Austroeupatorium	inulifolium	Austroeupatorium inulifolium	Eudicots	Asterids	Campanuliidae	Asterales	Asteraceae	Guttierrez, D.G. 1334	BA			Enriched	ERR7618526	339	212133	339	TRUE	Asterales	-	FALSE	TRUE	TRUE	Asterales_Asteraceae_Austroeupatorium_inulifolium
s05658	PAFTOL	Eudicots	Asterids	Campanuliidae	Asterales	Asteraceae	Austroliabum	candidum	Austroliabum candidum	Eudicots	Asterids	Campanuliidae	Asterales	Asteraceae	Guttierrez, D.G. 1151	BA			Enriched	ERR7618417	307	181428	306	TRUE	Asterales	-	FALSE	TRUE	TRUE	Asterales_Asteraceae_Austroliabum_candidum
s18777	PAFTOL	Eudicots	Asterids	Campanuliidae	Asterales	Asteraceae	Ayapana	triplinervis	Ayapana triplinervis	Eudicots	Asterids	Campanuliidae	Asterales	Asteraceae	Robert, Y. s.n.	P			Enriched	ERR7621705	338	222894	337	TRUE	Asterales	-	FALSE	TRUE	TRUE	Asterales_Asteraceae_Ayapana_triplinervis
s08442	PAFTOL	Eudicots	Asterids	Campanuliidae	Asterales	Asteraceae	Baccharis	prunifolia	Baccharis prunifolia	Eudicots	Asterids	Campanuliidae	Asterales	Asteraceae	Christenhusz, M.J.M. CO-IMG-1625	BC			Enriched	ERR7618469	310	183498	310	TRUE	Asterales	-	FALSE	TRUE	TRUE	Asterales_Asteraceae_Baccharis_prunifolia
s05791	PAFTOL	Eudicots	Asterids	Campanuliidae	Asterales	Asteraceae	Bahiopsis	parishii	Bahiopsis parishii	Eudicots	Asterids	Campanuliidae	Asterales	Asteraceae	Khalsa, G. AZ930-0061	K			Enriched	ERR7618510	325	200046	325	TRUE	Asterales	-	FALSE	TRUE	TRUE	Asterales_Asteraceae_Bahiopsis_parishii
s14993	PAFTOL	Eudicots	Asterids	Campanuliidae	Asterales	Asteraceae	Baileya	multiradiata	Baileya multiradiata	Eudicots	Asterids	Campanuliidae	Asterales	Asteraceae	Helm, J. AZ930-0068	K	Kew DNA Bank (81630)		Enriched	ERR7621287	286	169998	286	TRUE	Asterales	-	FALSE	TRUE	TRUE	Asterales_Asteraceae_Baileya_multiradiata
s08444	PAFTOL	Eudicots	Asterids	Campanuliidae	Asterales	Asteraceae	Barkleyanthus	salicifolius	Barkleyanthus salicifolius	Eudicots	Asterids	Campanuliidae	Asterales	Asteraceae	Guzman Cruz, U. 2228	K			Enriched	ERR7618442	269	140490	269	TRUE	Asterales	-	FALSE	TRUE	TRUE	Asterales_Asteraceae_Barkleyanthus_salicifolius
s26657	GAP	Eudicots	Asterids	Campanuliidae	Asterales	Asteraceae	Basedowia	tenerrima	Basedowia tenerrima	Eudicots	Asterids	Campanuliidae	Asterales	Asteraceae	Lang, P.J. BS23-28969	AD (AD99934058)			Enriched	ERR7599711	317	190371	317	TRUE	Asterales	-	FALSE	TRUE	TRUE	Asterales_Asteraceae_Basedowia_tenerrima
s11428	PAFTOL	Eudicots	Asterids	Campanuliidae	Asterales	Asteraceae	Bebbia	juncea	Bebbia juncea	Eudicots	Asterids	Campanuliidae	Asterales	Asteraceae	Christenhusz, M.J.M. USA-III-2018	BC			Enriched	ERR7619567	316	194604	315	TRUE	Asterales	-	FALSE	TRUE	TRUE	Asterales_Asteraceae_Bebbia_juncea
s27895	GAP	Eudicots	Asterids	Campanuliidae	Asterales	Asteraceae	Bedfordia	salicina	Bedfordia salicina	Eudicots	Asterids	Campanuliidae	Asterales	Asteraceae	Cave, L.H. 1374	CANB (CANB 818896)			Enriched	ERR7599353	305	179145	303	TRUE	Asterales	-	FALSE	TRUE	TRUE	Asterales_Asteraceae_Bedfordia_salicina
s08446	PAFTOL	Eudicots	Asterids	Campanuliidae	Asterales	Asteraceae	Bellida	graminea	Bellida graminea	Eudicots	Asterids	Campanuliidae	Asterales	Asteraceae	Scott, J. LSWE 6126	K			Enriched	ERR7618452	128	50352	123	TRUE	Asterales	-	FALSE	TRUE	TRUE	Asterales_Asteraceae_Bellida_graminea
s14791	PAFTOL	Eudicots	Asterids	Campanuliidae	Asterales	Asteraceae	Bellis	perennis	Bellis perennis	Eudicots	Asterids	Campanuliidae	Asterales	Asteraceae	Pegoraro, L. IT5	K			Enriched	ERR7621192	310	185637	310	TRUE	Asterales	-	FALSE	TRUE	TRUE	Asterales_Asteraceae_Bellis_perennis
s19217	PAFTOL	Eudicots	Asterids	Campanuliidae	Asterales	Asteraceae	Belloa	chilensis	Belloa chilensis	Eudicots	Asterids	Campanuliidae	Asterales	Asteraceae	Cellini, J.M. 80	SI			Enriched	ERR7621892	338	220161	338	TRUE	Asterales	-	FALSE	TRUE	TRUE	Asterales_Asteraceae_Belloa_chilensis
s00252	PAFTOL	Eudicots	Asterids	Campanuliidae	Asterales	Asteraceae	Berardia	lanuginosa	Berardia lanuginosa	Eudicots	Asterids	Campanuliidae	Asterales	Asteraceae	Pegoraro, L. FR252	K			Enriched	ERR4180080	321	195309	321	TRUE	Asterales	-	FALSE	TRUE	TRUE	Asterales_Asteraceae_Berardia_lanuginosa
s05684	PAFTOL	Eudicots	Asterids	Campanuliidae	Asterales	Asteraceae	Berkheya	purpurea	Berkheya purpurea	Eudicots	Asterids	Campanuliidae	Asterales	Asteraceae		K	Living collection: K (2003-1103)		Enriched	ERR5033754	341	206946	340	TRUE	Asterales	-	FALSE	TRUE	TRUE	Asterales_Asteraceae_Berkheya_purpurea
s24685	PAFTOL	Eudicots	Asterids	Campanuliidae	Asterales	Asteraceae	Berroa	gnaphalioides	Berroa gnaphalioides	Eudicots	Asterids	Campanuliidae	Asterales	Asteraceae	Gutierrez, D.G. 1380	BA (BA94607)			Enriched	ERR7619533	327	175806	325	TRUE	Asterales	-	FALSE	TRUE	TRUE	Asterales_Asteraceae_Berroa_gnaphalioides
s24779	PAFTOL	Eudicots	Asterids	Campanuliidae	Asterales	Asteraceae	Bethencourtia	palmensis	Bethencourtia palmensis	Eudicots	Asterids	Campanuliidae	Asterales	Asteraceae	Perez Lorenzo, I. 88	BC			Enriched	ERR9230212	330	202155	327	TRUE	Asterales	-	FALSE	TRUE	TRUE	Asterales_Asteraceae_Bethencourtia_palmensis
s21801	PAFTOL	Eudicots	Asterids	Campanuliidae	Asterales	Asteraceae	Bidens	andicola	Bidens andicola	Eudicots	Asterids	Campanuliidae	Asterales	Asteraceae	Beck, S.G. 35094	LPB			Enriched	ERR6041626	329	226209	329	TRUE	Asterales	-	FALSE	TRUE	TRUE	Asterales_Asteraceae_Bidens_andicola
s27897	GAP	Eudicots	Asterids	Campanuliidae	Asterales	Asteraceae	Blainvillea	cunninghamii	Blainvillea cunninghamii	Eudicots	Asterids	Campanuliidae	Asterales	Asteraceae	Westaway, J.O. 4010	CANB (CANB 579058)			Enriched	ERR7599354	320	183315	318	TRUE	Asterales	-	FALSE	TRUE	TRUE	Asterales_Asteraceae_Blainvillea_cunninghamii
s11400	PAFTOL	Eudicots	Asterids	Campanuliidae	Asterales	Asteraceae	Blakiella	bartsiifolia	Blakiella bartsiifolia	Eudicots	Asterids	Campanuliidae	Asterales	Asteraceae	Gomez, L. 1120	QCA			Enriched	ERR6041616	323	204231	323	TRUE	Asterales	-	FALSE	TRUE	TRUE	Asterales_Asteraceae_Blakiella_bartsiifolia
s15113	PAFTOL	Eudicots	Asterids	Campanuliidae	Asterales	Asteraceae	Blennospora	drummondii	Blennospora drummondii	Eudicots	Asterids	Campanuliidae	Asterales	Asteraceae	Sweedman, L. 201	K	Kew DNA Bank (37176)	Australia	Enriched	ERR7621344	304	195900	302	TRUE	Asterales	-	FALSE	TRUE	TRUE	Asterales_Asteraceae_Blennospora_drummondii
s05771	PAFTOL	Eudicots	Asterids	Campanuliidae	Asterales	Asteraceae	Blepharispermum	villosum	Blepharispermum villosum	Eudicots	Asterids	Campanuliidae	Asterales	Asteraceae	Obunyali, C. KEFRI 255	K			Enriched	ERR7618495	293	160941	293	TRUE	Asterales	-	FALSE	TRUE	TRUE	Asterales_Asteraceae_Blepharispermum_villosum
s19243	PAFTOL	Eudicots	Asterids	Campanuliidae	Asterales	Asteraceae	Blumea	cafra	Blumea cafra	Eudicots	Asterids	Campanuliidae	Asterales	Asteraceae	Koekemoer, M. 2693	PRE (PRE591451)			Enriched	ERR10978013	325	172623	324	TRUE	Asterales	-	FALSE	TRUE	TRUE	Asterales_Asteraceae_Blumea_cafra
s05708	PAFTOL	Eudicots	Asterids	Campanuliidae	Asterales	Asteraceae	Bombycilaena	erecta	Bombycilaena erecta	Eudicots	Asterids	Campanuliidae	Asterales	Asteraceae	van Slageren, M. MSSK 1614	K			Enriched	ERR7618453	335	194610	334	TRUE	Asterales	-	FALSE	TRUE	TRUE	Asterales_Asteraceae_Bombycilaena_erecta
s05653	PAFTOL	Eudicots	Asterids	Campanuliidae	Asterales	Asteraceae	Bothriocline	milanjiensis	Bothriocline milanjiensis	Eudicots	Asterids	Campanuliidae	Asterales	Asteraceae	Brummitt, N.A. 286	K			Enriched	ERR7618413	338	210744	337	TRUE	Asterales	-	FALSE	TRUE	TRUE	Asterales_Asteraceae_Bothriocline_milanjiensis
s14501	PAFTOL	Eudicots	Asterids	Campanuliidae	Asterales	Asteraceae	Brachanthemum	gobicum	Brachanthemum gobicum	Eudicots	Asterids	Campanuliidae	Asterales	Asteraceae	Dariimaa, S. s.n.	BCN (BCN146001)			Enriched	ERR7621152	286	172812	286	TRUE	Asterales	-	FALSE	TRUE	TRUE	Asterales_Asteraceae_Brachanthemum_gobicum
s05608	PAFTOL	Eudicots	Asterids	Campanuliidae	Asterales	Asteraceae	Brachyclados	megalanthus	Brachyclados megalanthus	Eudicots	Asterids	Campanuliidae	Asterales	Asteraceae	Gonzalez, C. 881	HTW			Enriched	ERR7618388	300	152694	297	TRUE	Asterales	-	FALSE	TRUE	TRUE	Asterales_Asteraceae_Brachyclados_megalanthus
s00268	PAFTOL	Eudicots	Asterids	Campanuliidae	Asterales	Asteraceae	Brachylaena	discolor	Brachylaena discolor	Eudicots	Asterids	Campanuliidae	Asterales	Asteraceae	Hidalgo, O. s.n.	K			Enriched	ERR4180033	335	207096	335	TRUE	Asterales	-	FALSE	TRUE	TRUE	Asterales_Asteraceae_Brachylaena_discolor
s15095	PAFTOL	Eudicots	Asterids	Campanuliidae	Asterales	Asteraceae	Brachyscome	iberidifolia	Brachyscome iberidifolia	Eudicots	Asterids	Campanuliidae	Asterales	Asteraceae	Smith, R.J. 147	K	Kew DNA Bank (37161)	Australia	Enriched	ERR7621335	323	185220	319	TRUE	Asterales	-	FALSE	TRUE	TRUE	Asterales_Asteraceae_Brachyscome_iberidifolia
s05654	PAFTOL	Eudicots	Asterids	Campanuliidae	Asterales	Asteraceae	Brachythrix	pawekiae	Brachythrix pawekiae	Eudicots	Asterids	Campanuliidae	Asterales	Asteraceae	Dent, D 454	K			Enriched	ERR7618414	332	202155	331	TRUE	Asterales	-	FALSE	TRUE	TRUE	Asterales_Asteraceae_Brachythrix_pawekiae
s05816	PAFTOL	Eudicots	Asterids	Campanuliidae	Asterales	Asteraceae	Brickellia	dentata	Brickellia dentata	Eudicots	Asterids	Campanuliidae	Asterales	Asteraceae	Marr, M. LBJWC-MLE-010	K			Enriched	ERR7618528	335	206973	335	TRUE	Asterales	-	FALSE	TRUE	TRUE	Asterales_Asteraceae_Brickellia_dentata
s19219	PAFTOL	Eudicots	Asterids	Campanuliidae	Asterales	Asteraceae	Brocchia	cinerea	Brocchia cinerea	Eudicots	Asterids	Campanuliidae	Asterales	Asteraceae	Gutierrez-Larruscain, D. DG584	MA (MA-01-00913078)			Enriched	ERR7621893	294	139683	292	TRUE	Asterales	-	FALSE	TRUE	TRUE	Asterales_Asteraceae_Brocchia_cinerea
s14793	PAFTOL	Eudicots	Asterids	Campanuliidae	Asterales	Asteraceae	Buphthalmum	salicifolium	Buphthalmum salicifolium	Eudicots	Asterids	Campanuliidae	Asterales	Asteraceae	Pegoraro, L. IT29	K			Enriched	ERR7621193	317	200319	317	TRUE	Asterales	-	FALSE	TRUE	TRUE	Asterales_Asteraceae_Buphthalmum_salicifolium
s05593	PAFTOL	Eudicots	Asterids	Campanuliidae	Asterales	Asteraceae	Burkartia	lanigera	Burkartia lanigera	Eudicots	Asterids	Campanuliidae	Asterales	Asteraceae	Natteri 61451	BA (BA61451)			Enriched	ERR7618379	135	39432	132	TRUE	Asterales	-	FALSE	TRUE	TRUE	Asterales_Asteraceae_Burkartia_lanigera
s18751	PAFTOL	Eudicots	Asterids	Campanuliidae	Asterales	Asteraceae	Cabreriella	oppositicordia	Cabreriella oppositicordia	Eudicots	Asterids	Campanuliidae	Asterales	Asteraceae	Garcia, F. 871	MA			Enriched	ERR7621692	331	187116	330	TRUE	Asterales	-	FALSE	TRUE	TRUE	Asterales_Asteraceae_Cabreriella_oppositicordia
s14939	PAFTOL	Eudicots	Asterids	Campanuliidae	Asterales	Asteraceae	Cadiscus	sp.	Cadiscus sp.	Eudicots	Asterids	Campanuliidae	Asterales	Asteraceae	Forest, F. 920	K	Kew DNA Bank (29260)	South Africa	Enriched	ERR7621263	327	213069	325	TRUE	Asterales	-	FALSE	TRUE	TRUE	Asterales_Asteraceae_Cadiscus_sp.
s05775	PAFTOL	Eudicots	Asterids	Campanuliidae	Asterales	Asteraceae	Calea	uniflora	Calea uniflora	Eudicots	Asterids	Campanuliidae	Asterales	Asteraceae	Cristobal 1937	BA			Enriched	ERR7618498	282	127731	281	TRUE	Asterales	-	FALSE	TRUE	TRUE	Asterales_Asteraceae_Calea_uniflora
s05700	PAFTOL	Eudicots	Asterids	Campanuliidae	Asterales	Asteraceae	Calendula	arvensis	Calendula arvensis	Eudicots	Asterids	Campanuliidae	Asterales	Asteraceae	Hidalgo, O. 268	BC			Enriched	ERR5033757	338	203946	338	TRUE	Asterales	-	FALSE	TRUE	TRUE	Asterales_Asteraceae_Calendula_arvensis
s19221	PAFTOL	Eudicots	Asterids	Campanuliidae	Asterales	Asteraceae	Callicephalus	nitens	Callicephalus nitens	Eudicots	Asterids	Campanuliidae	Asterales	Asteraceae	Susanna, A. 1623	BC (BC954194)			Enriched	ERR10978009	314	138702	312	TRUE	Asterales	-	FALSE	TRUE	TRUE	Asterales_Asteraceae_Callicephalus_nitens
s15105	PAFTOL	Eudicots	Asterids	Campanuliidae	Asterales	Asteraceae	Callilepis	laureola	Callilepis laureola	Eudicots	Asterids	Campanuliidae	Asterales	Asteraceae	Styles, D.G.A. 2348	K	Kew DNA Bank (36308)	South Africa	Enriched	ERR7621340	308	179802	307	TRUE	Asterales	-	FALSE	TRUE	TRUE	Asterales_Asteraceae_Callilepis_laureola
s23775	SRA	Eudicots	Asterids	Campanuliidae	Asterales	Asteraceae	Callistephus	chinensis	Callistephus chinensis	Eudicots	Asterids	Campanuliidae	Asterales	Asteraceae					Unclassified SRA	SRR5237273	325	237600	325	FALSE	Asterales	-	FALSE	TRUE	TRUE	Asterales_Asteraceae_Callistephus_chinensis
s05709	PAFTOL	Eudicots	Asterids	Campanuliidae	Asterales	Asteraceae	Calocephalus	platycephalus	Calocephalus platycephalus	Eudicots	Asterids	Campanuliidae	Asterales	Asteraceae	Christenhusz, M.J.M. 7750	BC			Enriched	ERR7618454	343	212478	342	TRUE	Asterales	-	FALSE	TRUE	TRUE	Asterales_Asteraceae_Calocephalus_platycephalus
s27901	GAP	Eudicots	Asterids	Campanuliidae	Asterales	Asteraceae	Calomeria	amaranthoides	Calomeria amaranthoides	Eudicots	Asterids	Campanuliidae	Asterales	Asteraceae	Schmidt-Lebuhn, A.N. 1799	CANB (CANB 905976)			Enriched	ERR7599356	327	206766	325	TRUE	Asterales	-	FALSE	TRUE	TRUE	Asterales_Asteraceae_Calomeria_amaranthoides
s24737	PAFTOL	Eudicots	Asterids	Campanuliidae	Asterales	Asteraceae	Calorezia	prenanthoides	Calorezia prenanthoides	Eudicots	Asterids	Campanuliidae	Asterales	Asteraceae	Hidalgo, O. AR-35	HTW			Enriched	ERR10978087	303	143724	301	TRUE	Asterales	-	FALSE	TRUE	TRUE	Asterales_Asteraceae_Calorezia_prenanthoides
s24775	PAFTOL	Eudicots	Asterids	Campanuliidae	Asterales	Asteraceae	Calotesta	alba	Calotesta alba	Eudicots	Asterids	Campanuliidae	Asterales	Asteraceae	Helme 4337	NBG			Enriched	ERR10978104	303	145878	292	TRUE	Asterales	-	FALSE	TRUE	TRUE	Asterales_Asteraceae_Calotesta_alba
s11404	PAFTOL	Eudicots	Asterids	Campanuliidae	Asterales	Asteraceae	Calotis	sp.	Calotis sp.	Eudicots	Asterids	Campanuliidae	Asterales	Asteraceae	Christenhusz, M.J.M. AU-X-2017	BC			Enriched	ERR7619545	331	204288	331	TRUE	Asterales	-	FALSE	TRUE	TRUE	Asterales_Asteraceae_Calotis_sp.
s05672	PAFTOL	Eudicots	Asterids	Campanuliidae	Asterales	Asteraceae	Calycoseris	wrightii	Calycoseris wrightii	Eudicots	Asterids	Campanuliidae	Asterales	Asteraceae		K	Millenium Seed Bank (308677)		Enriched	ERR7618426	254	147774	253	TRUE	Asterales	-	FALSE	TRUE	TRUE	Asterales_Asteraceae_Calycoseris_wrightii
s16133	PAFTOL	Eudicots	Asterids	Campanuliidae	Asterales	Asteraceae	Calyptocarpus	brasiliensis	Calyptocarpus brasiliensis	Eudicots	Asterids	Campanuliidae	Asterales	Asteraceae	Christenhusz, M.J.M. BR-17-XI-2017-2	BC			Enriched	ERR7621158	328	195447	327	TRUE	Asterales	-	FALSE	TRUE	TRUE	Asterales_Asteraceae_Calyptocarpus_brasiliensis
s05732	PAFTOL	Eudicots	Asterids	Campanuliidae	Asterales	Asteraceae	Camptacra	barbata	Camptacra barbata	Eudicots	Asterids	Campanuliidae	Asterales	Asteraceae	Hoyle, G. UQLD0001	K			Enriched	ERR7618470	338	214383	338	TRUE	Asterales	-	FALSE	TRUE	TRUE	Asterales_Asteraceae_Camptacra_barbata
s14795	PAFTOL	Eudicots	Asterids	Campanuliidae	Asterales	Asteraceae	Campuloclinium	macrocephalum	Campuloclinium macrocephalum	Eudicots	Asterids	Campanuliidae	Asterales	Asteraceae	Hidalgo, O. 567	BA			Enriched	ERR7621194	322	201861	322	TRUE	Asterales	-	FALSE	TRUE	TRUE	Asterales_Asteraceae_Campuloclinium_macrocephalum
s16953	PAFTOL	Eudicots	Asterids	Campanuliidae	Asterales	Asteraceae	Cancrinia	discoidea	Cancrinia discoidea	Eudicots	Asterids	Campanuliidae	Asterales	Asteraceae	Dariimaa, S. s.n.	BCN (BCN116320)			Enriched	ERR7621649	326	176712	324	TRUE	Asterales	-	FALSE	TRUE	TRUE	Asterales_Asteraceae_Cancrinia_discoidea
s14997	PAFTOL	Eudicots	Asterids	Campanuliidae	Asterales	Asteraceae	Capelio	tabularis	Capelio tabularis	Eudicots	Asterids	Campanuliidae	Asterales	Asteraceae	Helme, N.A. 3463	K	Kew DNA Bank (29273)	South Africa	Enriched	ERR7621289	327	205641	327	TRUE	Asterales	-	FALSE	TRUE	TRUE	Asterales_Asteraceae_Capelio_tabularis
s00253	PAFTOL	Eudicots	Asterids	Campanuliidae	Asterales	Asteraceae	Cardopatium	corymbosum	Cardopatium corymbosum	Eudicots	Asterids	Campanuliidae	Asterales	Asteraceae	Hidalgo, O. JBB-VI-2017-1	BC			Enriched	ERR4180023	333	203394	332	TRUE	Asterales	-	FALSE	TRUE	TRUE	Asterales_Asteraceae_Cardopatium_corymbosum
s05633	PAFTOL	Eudicots	Asterids	Campanuliidae	Asterales	Asteraceae	Carduus	personata	Carduus personata	Eudicots	Asterids	Campanuliidae	Asterales	Asteraceae	Pegoraro, L. FR599	K			Enriched	ERR5033740	334	207231	333	TRUE	Asterales	-	FALSE	TRUE	TRUE	Asterales_Asteraceae_Carduus_personata
s00251	PAFTOL	Eudicots	Asterids	Campanuliidae	Asterales	Asteraceae	Carlina	sp.	Carlina sp.	Eudicots	Asterids	Campanuliidae	Asterales	Asteraceae	Pegoraro, L. FR174	K			Enriched	ERR5006178	262	146346	262	TRUE	Asterales	-	FALSE	TRUE	TRUE	Asterales_Asteraceae_Carlina_sp.
s14797	PAFTOL	Eudicots	Asterids	Campanuliidae	Asterales	Asteraceae	Carpesium	cernuum	Carpesium cernuum	Eudicots	Asterids	Campanuliidae	Asterales	Asteraceae	Hidalgo, O. 527	BC			Enriched	ERR7621195	331	188730	329	TRUE	Asterales	-	FALSE	TRUE	TRUE	Asterales_Asteraceae_Carpesium_cernuum
s24787	PAFTOL	Eudicots	Asterids	Campanuliidae	Asterales	Asteraceae	Carthamus	balearicus	Carthamus balearicus	Eudicots	Asterids	Campanuliidae	Asterales	Asteraceae	Hidalgo, O. 635	BC			Enriched	ERR9230214	342	214020	341	TRUE	Asterales	-	FALSE	TRUE	TRUE	Asterales_Asteraceae_Carthamus_balearicus
s14799	PAFTOL	Eudicots	Asterids	Campanuliidae	Asterales	Asteraceae	Carthamus	lanatus	Carthamus lanatus	Eudicots	Asterids	Campanuliidae	Asterales	Asteraceae	Balant, M. 31	NHMR			Enriched	ERR7621196	334	193830	333	TRUE	Asterales	-	FALSE	TRUE	FALSE	Asterales_Asteraceae_Carthamus_lanatus
s05644	PAFTOL	Eudicots	Asterids	Campanuliidae	Asterales	Asteraceae	Carthamus	rhaponticoides	Carthamus rhaponticoides	Eudicots	Asterids	Campanuliidae	Asterales	Asteraceae		K	Living collection: K (1961-64903)		Enriched	ERR5033745	323	188163	322	TRUE	Asterales	-	FALSE	TRUE	FALSE	Asterales_Asteraceae_Carthamus_rhaponticoides
s27903	GAP	Eudicots	Asterids	Campanuliidae	Asterales	Asteraceae	Cassinia	aculeata	Cassinia aculeata	Eudicots	Asterids	Campanuliidae	Asterales	Asteraceae	Schmidt-Lebuhn, A.N. 1795	CANB (CANB 905972)			Enriched	ERR7599357	327	193995	327	TRUE	Asterales	-	FALSE	TRUE	TRUE	Asterales_Asteraceae_Cassinia_aculeata
s19223	PAFTOL	Eudicots	Asterids	Campanuliidae	Asterales	Asteraceae	Castrilanthemum	debeauxii	Castrilanthemum debeauxii	Eudicots	Asterids	Campanuliidae	Asterales	Asteraceae	Aedo, C. 22658	MA (MA-01-00903419)			Enriched	ERR7621894	309	194271	309	TRUE	Asterales	-	FALSE	TRUE	TRUE	Asterales_Asteraceae_Castrilanthemum_debeauxii
s14801	PAFTOL	Eudicots	Asterids	Campanuliidae	Asterales	Asteraceae	Castroviejoa	frigida	Castroviejoa frigida	Eudicots	Asterids	Campanuliidae	Asterales	Asteraceae	Hidalgo, O. 524	BC			Enriched	ERR7621197	327	197601	325	TRUE	Asterales	-	FALSE	TRUE	TRUE	Asterales_Asteraceae_Castroviejoa_frigida
s14467	PAFTOL	Eudicots	Asterids	Campanuliidae	Asterales	Asteraceae	Catamixis	baccharoides	Catamixis baccharoides	Eudicots	Asterids	Campanuliidae	Asterales	Asteraceae	Kanjilal, Upendranath 1020	K (K000372683)			Enriched	ERR7621136	308	143943	307	TRUE	Asterales	-	FALSE	TRUE	TRUE	Asterales_Asteraceae_Catamixis_baccharoides
s16945	PAFTOL	Eudicots	Asterids	Campanuliidae	Asterales	Asteraceae	Catananche	caerulea	Catananche caerulea	Eudicots	Asterids	Campanuliidae	Asterales	Asteraceae	Pegoraro, L. FR480	K			Enriched	ERR7621645	294	184392	294	TRUE	Asterales	-	FALSE	TRUE	TRUE	Asterales_Asteraceae_Catananche_caerulea
s24753	PAFTOL	Eudicots	Asterids	Campanuliidae	Asterales	Asteraceae	Celmisia	angustifolia	Celmisia angustifolia	Eudicots	Asterids	Campanuliidae	Asterales	Asteraceae		K	Living collection: K (2006-1628)		Enriched	ERR10978093	328	183885	325	TRUE	Asterales	-	FALSE	TRUE	FALSE	Asterales_Asteraceae_Celmisia_angustifolia
s27905	GAP	Eudicots	Asterids	Campanuliidae	Asterales	Asteraceae	Celmisia	costiniana	Celmisia costiniana	Eudicots	Asterids	Campanuliidae	Asterales	Asteraceae	Gray, M. 6988	CANB (CANB 378628)			Enriched	ERR7599358	310	167598	308	TRUE	Asterales	-	FALSE	TRUE	TRUE	Asterales_Asteraceae_Celmisia_costiniana
s20129	SRA	Eudicots	Asterids	Campanuliidae	Asterales	Asteraceae	Celmisia	lyallii	Celmisia lyallii	Eudicots	Asterids	Campanuliidae	Asterales	Asteraceae					Unclassified SRA	SRR10237411	337	254070	337	FALSE	Asterales	-	FALSE	TRUE	FALSE	Asterales_Asteraceae_Celmisia_lyallii
s04945	PAFTOL	Eudicots	Asterids	Campanuliidae	Asterales	Asteraceae	Centaurea	akamantis	Centaurea akamantis	Eudicots	Asterids	Campanuliidae	Asterales	Asteraceae	Chase, M.W. 14230	K	Living collection: K (2002-256); Kew DNA Bank (13876)	Cyprus	Enriched	ERR5033554	334	213027	334	TRUE	Asterales	-	FALSE	TRUE	FALSE	Asterales_Asteraceae_Centaurea_akamantis
s05646	PAFTOL	Eudicots	Asterids	Campanuliidae	Asterales	Asteraceae	Centaurea	cyanus	Centaurea cyanus	Eudicots	Asterids	Campanuliidae	Asterales	Asteraceae	Hidalgo, O. 308	BC			Enriched	ERR7618407	338	200766	337	TRUE	Asterales	-	FALSE	TRUE	FALSE	Asterales_Asteraceae_Centaurea_cyanus
s05645	PAFTOL	Eudicots	Asterids	Campanuliidae	Asterales	Asteraceae	Centaurea	stoebe	Centaurea stoebe	Eudicots	Asterids	Campanuliidae	Asterales	Asteraceae	Christenhusz, M.J.M. USA-VII-2017-6	BC			Enriched	ERR5033746	339	200031	338	TRUE	Asterales	-	FALSE	TRUE	TRUE	Asterales_Asteraceae_Centaurea_stoebe
s05642	PAFTOL	Eudicots	Asterids	Campanuliidae	Asterales	Asteraceae	Centaurothamnus	maximus	Centaurothamnus maximus	Eudicots	Asterids	Campanuliidae	Asterales	Asteraceae	Hidalgo, O. JBB-V-2017-4	BC			Enriched	ERR7618405	327	212499	327	TRUE	Asterales	-	FALSE	TRUE	TRUE	Asterales_Asteraceae_Centaurothamnus_maximus
s05772	PAFTOL	Eudicots	Asterids	Campanuliidae	Asterales	Asteraceae	Centipeda	sp.	Centipeda sp.	Eudicots	Asterids	Campanuliidae	Asterales	Asteraceae	Christenhusz, M.J.M. 7650	BC			Enriched	ERR7618496	340	222405	340	TRUE	Asterales	-	FALSE	TRUE	TRUE	Asterales_Asteraceae_Centipeda_sp.
s11358	PAFTOL	Eudicots	Asterids	Campanuliidae	Asterales	Asteraceae	Centratherum	punctatum	Centratherum punctatum	Eudicots	Asterids	Campanuliidae	Asterales	Asteraceae	Christenhusz, M.J.M. BR-XII-2017-1	BC			Enriched	ERR7619517	329	190875	327	TRUE	Asterales	-	FALSE	TRUE	TRUE	Asterales_Asteraceae_Centratherum_punctatum
s05805	PAFTOL	Eudicots	Asterids	Campanuliidae	Asterales	Asteraceae	Centromadia	fitchii	Centromadia fitchii	Eudicots	Asterids	Campanuliidae	Asterales	Asteraceae	Scholl, L. OR110-061	K			Enriched	ERR7618521	331	204000	331	TRUE	Asterales	-	FALSE	TRUE	TRUE	Asterales_Asteraceae_Centromadia_fitchii
s27899	GAP	Eudicots	Asterids	Campanuliidae	Asterales	Asteraceae	Centropappus	brunonis	Centropappus brunonis	Eudicots	Asterids	Campanuliidae	Asterales	Asteraceae	Schmidt-Lebuhn, A.N. 1365	CANB (CANB 811570)			Enriched	ERR7599355	308	189783	308	TRUE	Asterales	-	FALSE	TRUE	TRUE	Asterales_Asteraceae_Centropappus_brunonis
s05710	PAFTOL	Eudicots	Asterids	Campanuliidae	Asterales	Asteraceae	Cephalipterum	drummondii	Cephalipterum drummondii	Eudicots	Asterids	Campanuliidae	Asterales	Asteraceae	Christenhusz, M.J.M. 7262	BC			Enriched	ERR7618455	276	144183	276	TRUE	Asterales	-	FALSE	TRUE	TRUE	Asterales_Asteraceae_Cephalipterum_drummondii
s27907	GAP	Eudicots	Asterids	Campanuliidae	Asterales	Asteraceae	Cephalosorus	carpesioides	Cephalosorus carpesioides	Eudicots	Asterids	Campanuliidae	Asterales	Asteraceae	Short, P.S. 4054	CANB (CANB 471156)			Enriched	ERR7599359	322	181857	320	TRUE	Asterales	-	FALSE	TRUE	TRUE	Asterales_Asteraceae_Cephalosorus_carpesioides
s27909	GAP	Eudicots	Asterids	Campanuliidae	Asterales	Asteraceae	Ceratogyne	obionoides	Ceratogyne obionoides	Eudicots	Asterids	Campanuliidae	Asterales	Asteraceae	Eichler, Hj. 21185	CANB (CANB 337814)			Enriched	ERR7599360	340	219270	340	TRUE	Asterales	-	FALSE	TRUE	TRUE	Asterales_Asteraceae_Ceratogyne_obionoides
s05782	PAFTOL	Eudicots	Asterids	Campanuliidae	Asterales	Asteraceae	Chaenactis	glabriuscula	Chaenactis glabriuscula	Eudicots	Asterids	Campanuliidae	Asterales	Asteraceae	Betzler, J.A. BMP-12	K			Enriched	ERR5034786	316	184950	316	TRUE	Asterales	-	FALSE	TRUE	TRUE	Asterales_Asteraceae_Chaenactis_glabriuscula
s23603	SRA	Eudicots	Asterids	Campanuliidae	Asterales	Asteraceae	Chamaemelum	nobile	Chamaemelum nobile	Eudicots	Asterids	Campanuliidae	Asterales	Asteraceae					Unclassified SRA	SRR11002813	343	261717	343	FALSE	Asterales	-	FALSE	TRUE	TRUE	Asterales_Asteraceae_Chamaemelum_nobile
s05619	PAFTOL	Eudicots	Asterids	Campanuliidae	Asterales	Asteraceae	Chaptalia	nutans	Chaptalia nutans	Eudicots	Asterids	Campanuliidae	Asterales	Asteraceae	Palazzesi, L. s.n.	BA (BA94627)			Enriched	ERR5033737	329	190554	329	TRUE	Asterales	-	FALSE	TRUE	TRUE	Asterales_Asteraceae_Chaptalia_nutans
s05632	PAFTOL	Eudicots	Asterids	Campanuliidae	Asterales	Asteraceae	Chardinia	orientalis	Chardinia orientalis	Eudicots	Asterids	Campanuliidae	Asterales	Asteraceae	Breidy, J. LEB-341	K			Enriched	ERR7618402	320	196509	319	TRUE	Asterales	-	FALSE	TRUE	TRUE	Asterales_Asteraceae_Chardinia_orientalis
s19225	PAFTOL	Eudicots	Asterids	Campanuliidae	Asterales	Asteraceae	Cheirolophus	crassifolius	Cheirolophus crassifolius	Eudicots	Asterids	Campanuliidae	Asterales	Asteraceae	Hidalgo, O. 630	BC			Enriched	ERR9230193	343	216357	342	TRUE	Asterales	-	FALSE	TRUE	FALSE	Asterales_Asteraceae_Cheirolophus_crassifolius
s30625	EVOFLORAND	Eudicots	Asterids	Campanuliidae	Asterales	Asteraceae	Cheirolophus	intybaceus	Cheirolophus intybaceus	Eudicots	Asterids	Campanuliidae	Asterales	Asteraceae	Caparrós, I. s.n.	HUAL (HUAL 8324-1)			Enriched	ERR11484049	305	189669	305	TRUE	Asterales	-	FALSE	TRUE	TRUE	Asterales_Asteraceae_Cheirolophus_intybaceus
s05687	PAFTOL	Eudicots	Asterids	Campanuliidae	Asterales	Asteraceae	Chersodoma	arequipensis	Chersodoma arequipensis	Eudicots	Asterids	Campanuliidae	Asterales	Asteraceae	Rosas, M. INIA-BB 389	K			Enriched	ERR7618437	302	182433	301	TRUE	Asterales	-	FALSE	TRUE	TRUE	Asterales_Asteraceae_Chersodoma_arequipensis
s21803	PAFTOL	Eudicots	Asterids	Campanuliidae	Asterales	Asteraceae	Chersodoma	jodopappa	Chersodoma jodopappa	Eudicots	Asterids	Campanuliidae	Asterales	Asteraceae	Pozo, P. 755	LPB			Enriched	ERR6041627	323	218133	323	TRUE	Asterales	-	FALSE	TRUE	FALSE	Asterales_Asteraceae_Chersodoma_jodopappa
s15025	PAFTOL	Eudicots	Asterids	Campanuliidae	Asterales	Asteraceae	Chevreulia	lycopodioides	Chevreulia lycopodioides	Eudicots	Asterids	Campanuliidae	Asterales	Asteraceae	Lewis, R. 240	K (K000649048)	Kew DNA Bank (40145)	Falkland Islands (the) [Malvinas]	Enriched	ERR7621302	328	194943	328	TRUE	Asterales	-	FALSE	TRUE	TRUE	Asterales_Asteraceae_Chevreulia_lycopodioides
s15009	PAFTOL	Eudicots	Asterids	Campanuliidae	Asterales	Asteraceae	Chiliadenus	glutinosus	Chiliadenus glutinosus	Eudicots	Asterids	Campanuliidae	Asterales	Asteraceae	Sanchez Agudo, J.A. 411	K	Kew DNA Bank (28261)	Spain	Enriched	ERR7621294	345	218325	339	TRUE	Asterales	-	FALSE	TRUE	TRUE	Asterales_Asteraceae_Chiliadenus_glutinosus
s05726	PAFTOL	Eudicots	Asterids	Campanuliidae	Asterales	Asteraceae	Chiliotrichum	rosmarinifolium	Chiliotrichum rosmarinifolium	Eudicots	Asterids	Campanuliidae	Asterales	Asteraceae	Hidalgo, O. AR-29	HTW			Enriched	ERR5033762	325	178443	323	TRUE	Asterales	-	FALSE	TRUE	TRUE	Asterales_Asteraceae_Chiliotrichum_rosmarinifolium
s05663	PAFTOL	Eudicots	Asterids	Campanuliidae	Asterales	Asteraceae	Chondrilla	juncea	Chondrilla juncea	Eudicots	Asterids	Campanuliidae	Asterales	Asteraceae	Hidalgo, O. 345	BC			Enriched	ERR7618419	338	220917	338	TRUE	Asterales	-	FALSE	TRUE	TRUE	Asterales_Asteraceae_Chondrilla_juncea
s27911	GAP	Eudicots	Asterids	Campanuliidae	Asterales	Asteraceae	Chondropyxis	halophila	Chondropyxis halophila	Eudicots	Asterids	Campanuliidae	Asterales	Asteraceae	Eichler, Hj. 22969	CANB (CANB 344278)			Enriched	ERR7599361	318	156081	311	TRUE	Asterales	-	FALSE	TRUE	TRUE	Asterales_Asteraceae_Chondropyxis_halophila
s16943	PAFTOL	Eudicots	Asterids	Campanuliidae	Asterales	Asteraceae	Chresta	plantaginifolia	Chresta plantaginifolia	Eudicots	Asterids	Campanuliidae	Asterales	Asteraceae	de Lima Ferreira, P. 76	SPFR			Enriched	ERR7621644	345	233622	345	TRUE	Asterales	-	FALSE	TRUE	TRUE	Asterales_Asteraceae_Chresta_plantaginifolia
s05814	PAFTOL	Eudicots	Asterids	Campanuliidae	Asterales	Asteraceae	Chromolaena	laevigata	Chromolaena laevigata	Eudicots	Asterids	Campanuliidae	Asterales	Asteraceae	Guttierrez, D.G. 1336	BA			Enriched	ERR5033776	323	179160	323	TRUE	Asterales	-	FALSE	TRUE	TRUE	Asterales_Asteraceae_Chromolaena_laevigata
s30725	SRA	Eudicots	Asterids	Campanuliidae	Asterales	Asteraceae	Chrysactinia	mexicana	Chrysactinia mexicana	Eudicots	Asterids	Campanuliidae	Asterales	Asteraceae					Enriched	SRR12785829	139	93159	139	TRUE	Asterales	-	FALSE	TRUE	TRUE	Asterales_Asteraceae_Chrysactinia_mexicana
s11365	PAFTOL	Eudicots	Asterids	Campanuliidae	Asterales	Asteraceae	Chrysactinium	acaule	Chrysactinium acaule	Eudicots	Asterids	Campanuliidae	Asterales	Asteraceae	Madsen, J.E. 85615	QCA			Enriched	ERR6041606	314	195396	314	TRUE	Asterales	-	FALSE	TRUE	TRUE	Asterales_Asteraceae_Chrysactinium_acaule
s05746	PAFTOL	Eudicots	Asterids	Campanuliidae	Asterales	Asteraceae	Chrysanthemum	sp.	Chrysanthemum sp.	Eudicots	Asterids	Campanuliidae	Asterales	Asteraceae	Christenhusz, M.J.M. KR-2016-1	BC			Enriched	ERR7618479	308	172338	308	TRUE	Asterales	-	FALSE	TRUE	TRUE	Asterales_Asteraceae_Chrysanthemum_sp.
s14503	PAFTOL	Eudicots	Asterids	Campanuliidae	Asterales	Asteraceae	Chrysanthemum	zawadzkii	Chrysanthemum zawadzkii	Eudicots	Asterids	Campanuliidae	Asterales	Asteraceae	Valles, J. CN-12	BCN			Enriched	ERR7621153	308	183570	308	TRUE	Asterales	-	FALSE	TRUE	FALSE	Asterales_Asteraceae_Chrysanthemum_zawadzkii
s19227	PAFTOL	Eudicots	Asterids	Campanuliidae	Asterales	Asteraceae	Chryselium	gnaphalioides	Chryselium gnaphalioides	Eudicots	Asterids	Campanuliidae	Asterales	Asteraceae	Sparre, B. 17786	S			Enriched	ERR12712705	336	203340	335	TRUE	Asterales	-	FALSE	TRUE	TRUE	Asterales_Asteraceae_Chryselium_gnaphalioides
s24693	PAFTOL	Eudicots	Asterids	Campanuliidae	Asterales	Asteraceae	Chrysocoma	ciliata	Chrysocoma ciliata	Eudicots	Asterids	Campanuliidae	Asterales	Asteraceae	Koekemoer, M. 1382	PRE (PRE273968)			Enriched	ERR10978068	327	188136	326	TRUE	Asterales	-	FALSE	TRUE	TRUE	Asterales_Asteraceae_Chrysocoma_ciliata
s20165	SRA	Eudicots	Asterids	Campanuliidae	Asterales	Asteraceae	Chrysogonum	virginianum	Chrysogonum virginianum	Eudicots	Asterids	Campanuliidae	Asterales	Asteraceae					Unclassified SRA	SRR8181940	204	154671	204	FALSE	Asterales	-	FALSE	TRUE	TRUE	Asterales_Asteraceae_Chrysogonum_virginianum
s16941	PAFTOL	Eudicots	Asterids	Campanuliidae	Asterales	Asteraceae	Chrysolaena	desertorum	Chrysolaena desertorum	Eudicots	Asterids	Campanuliidae	Asterales	Asteraceae	de Lima Ferreira, P. 72	SPFR			Enriched	ERR7621643	326	195585	325	TRUE	Asterales	-	FALSE	TRUE	TRUE	Asterales_Asteraceae_Chrysolaena_desertorum
s14803	PAFTOL	Eudicots	Asterids	Campanuliidae	Asterales	Asteraceae	Chrysopsis	scabrella	Chrysopsis scabrella	Eudicots	Asterids	Campanuliidae	Asterales	Asteraceae	Christenhusz, M.J.M. USA-I-2018	BC			Enriched	ERR7621198	332	212481	331	TRUE	Asterales	-	FALSE	TRUE	TRUE	Asterales_Asteraceae_Chrysopsis_scabrella
s16153	PAFTOL	Eudicots	Asterids	Campanuliidae	Asterales	Asteraceae	Chrysothamnus	greenei	Chrysothamnus greenei	Eudicots	Asterids	Campanuliidae	Asterales	Asteraceae	Nelson, D. AZ932-005	K			Enriched	ERR7621485	323	202773	323	TRUE	Asterales	-	FALSE	TRUE	TRUE	Asterales_Asteraceae_Chrysothamnus_greenei
s14905	PAFTOL	Eudicots	Asterids	Campanuliidae	Asterales	Asteraceae	Chthonocephalus	pseudevax	Chthonocephalus pseudevax	Eudicots	Asterids	Campanuliidae	Asterales	Asteraceae	Christenhusz, M.J.M. 6428	K	Kew DNA Bank (59809)		Enriched	ERR7621248	315	197934	313	TRUE	Asterales	-	FALSE	TRUE	TRUE	Asterales_Asteraceae_Chthonocephalus_pseudevax
s17573	OneKP	Eudicots	Asterids	Campanuliidae	Asterales	Asteraceae	Cicerbita	plumieri	Cicerbita plumieri	Eudicots	Asterids	Campanuliidae	Asterales	Asteraceae	Schilling, E.				Unclassified SRA	ERR2040688	343	256466	341	FALSE	Asterales	-	TRUE	TRUE	TRUE	Asterales_Asteraceae_Cicerbita_plumieri
s05662	PAFTOL	Eudicots	Asterids	Campanuliidae	Asterales	Asteraceae	Cichorium	intybus	Cichorium intybus	Eudicots	Asterids	Campanuliidae	Asterales	Asteraceae	Hidalgo, O. 265	BC			Enriched	ERR5033750	312	189984	312	TRUE	Asterales	-	FALSE	TRUE	TRUE	Asterales_Asteraceae_Cichorium_intybus
s19229	PAFTOL	Eudicots	Asterids	Campanuliidae	Asterales	Asteraceae	Cineraria	lobata	Cineraria lobata	Eudicots	Asterids	Campanuliidae	Asterales	Asteraceae	Koekemoer, M. 2327	PRE (PRE577337)			Enriched	ERR10978010	330	187248	329	TRUE	Asterales	-	FALSE	TRUE	TRUE	Asterales_Asteraceae_Cineraria_lobata
s15089	PAFTOL	Eudicots	Asterids	Campanuliidae	Asterales	Asteraceae	Cineraria	sp.	Cineraria sp.	Eudicots	Asterids	Campanuliidae	Asterales	Asteraceae	Savolainen, V. 1602	K	Kew DNA Bank (27387)	South Africa	Enriched	ERR7621332	320	199248	318	TRUE	Asterales	-	FALSE	TRUE	FALSE	Asterales_Asteraceae_Cineraria_sp.
s19231	PAFTOL	Eudicots	Asterids	Campanuliidae	Asterales	Asteraceae	Cirsium	eriophorum	Cirsium eriophorum	Eudicots	Asterids	Campanuliidae	Asterales	Asteraceae	Balant, M. 115	NHMR (2505)			Enriched	ERR9230194	341	212037	341	TRUE	Asterales	-	FALSE	TRUE	TRUE	Asterales_Asteraceae_Cirsium_eriophorum
s05635	PAFTOL	Eudicots	Asterids	Campanuliidae	Asterales	Asteraceae	Cirsium	pannonicum	Cirsium pannonicum	Eudicots	Asterids	Campanuliidae	Asterales	Asteraceae	Pegoraro, L. IT34	K			Enriched	ERR5033742	335	201657	334	TRUE	Asterales	-	FALSE	TRUE	FALSE	Asterales_Asteraceae_Cirsium_pannonicum
s19233	PAFTOL	Eudicots	Asterids	Campanuliidae	Asterales	Asteraceae	Cirsium	vulgare	Cirsium vulgare	Eudicots	Asterids	Campanuliidae	Asterales	Asteraceae	Hidalgo, O. 263	BC			Enriched	ERR7621895	337	211038	335	TRUE	Asterales	-	FALSE	TRUE	FALSE	Asterales_Asteraceae_Cirsium_vulgare
s05757	PAFTOL	Eudicots	Asterids	Campanuliidae	Asterales	Asteraceae	Cladanthus	scariosus	Cladanthus scariosus	Eudicots	Asterids	Campanuliidae	Asterales	Asteraceae	Hidalgo, O. JBB-V-2017-2	BC			Enriched	ERR7618485	318	201129	317	TRUE	Asterales	-	FALSE	TRUE	TRUE	Asterales_Asteraceae_Cladanthus_scariosus
s15071	PAFTOL	Eudicots	Asterids	Campanuliidae	Asterales	Asteraceae	Clibadium	erosum	Clibadium erosum	Eudicots	Asterids	Campanuliidae	Asterales	Asteraceae	Puerto Rico Dept of Natural Resources and Environment 1914	K	Kew DNA Bank (72948)		Enriched	ERR7621323	318	194337	317	TRUE	Asterales	-	FALSE	TRUE	TRUE	Asterales_Asteraceae_Clibadium_erosum
s05611	PAFTOL	Eudicots	Asterids	Campanuliidae	Asterales	Asteraceae	Cnicothamnus	lorentzii	Cnicothamnus lorentzii	Eudicots	Asterids	Campanuliidae	Asterales	Asteraceae	Palazzesi, L. s.n.	BA (BA94624)			Enriched	ERR7618389	344	220395	343	TRUE	Asterales	-	FALSE	TRUE	TRUE	Asterales_Asteraceae_Cnicothamnus_lorentzii
s27913	GAP	Eudicots	Asterids	Campanuliidae	Asterales	Asteraceae	Coleocoma	centaurea	Coleocoma centaurea	Eudicots	Asterids	Campanuliidae	Asterales	Asteraceae	Dunlop, C.R. 2127	CANB (CANB 221234)			Enriched	ERR7599362	334	205365	333	TRUE	Asterales	-	FALSE	TRUE	TRUE	Asterales_Asteraceae_Coleocoma_centaurea
s19235	PAFTOL	Eudicots	Asterids	Campanuliidae	Asterales	Asteraceae	Coleostephus	myconis	Coleostephus myconis	Eudicots	Asterids	Campanuliidae	Asterales	Asteraceae	Candido, M. 2052	BC (BC879743)			Enriched	ERR10978011	265	115809	261	TRUE	Asterales	-	FALSE	TRUE	TRUE	Asterales_Asteraceae_Coleostephus_myconis
s05725	PAFTOL	Eudicots	Asterids	Campanuliidae	Asterales	Asteraceae	Commidendrum	rugosum	Commidendrum rugosum	Eudicots	Asterids	Campanuliidae	Asterales	Asteraceae		K	Living collection: K (2013-41)		Enriched	ERR7618466	328	198324	327	TRUE	Asterales	-	FALSE	TRUE	TRUE	Asterales_Asteraceae_Commidendrum_rugosum
s16149	PAFTOL	Eudicots	Asterids	Campanuliidae	Asterales	Asteraceae	Conocliniopsis	prasiifolia	Conocliniopsis prasiifolia	Eudicots	Asterids	Campanuliidae	Asterales	Asteraceae	Beck 2763	K			Enriched	ERR7621483	335	220959	335	TRUE	Asterales	-	FALSE	TRUE	TRUE	Asterales_Asteraceae_Conocliniopsis_prasiifolia
s14517	PAFTOL	Eudicots	Asterids	Campanuliidae	Asterales	Asteraceae	Constancea	nevinii	Constancea nevinii	Eudicots	Asterids	Campanuliidae	Asterales	Asteraceae		K			Enriched	ERR7621160	330	206745	330	TRUE	Asterales	-	FALSE	TRUE	TRUE	Asterales_Asteraceae_Constancea_nevinii
s05773	PAFTOL	Eudicots	Asterids	Campanuliidae	Asterales	Asteraceae	Coreopsis	gigantea	Coreopsis gigantea	Eudicots	Asterids	Campanuliidae	Asterales	Asteraceae	Christenhusz, M.J.M. 6887	BC			Enriched	ERR5033773	261	143868	261	TRUE	Asterales	-	FALSE	TRUE	TRUE	Asterales_Asteraceae_Coreopsis_gigantea
s05737	PAFTOL	Eudicots	Asterids	Campanuliidae	Asterales	Asteraceae	Corethrogyne	filaginifolia	Corethrogyne filaginifolia	Eudicots	Asterids	Campanuliidae	Asterales	Asteraceae		K	Living collection: K (1982-5529)		Enriched	ERR7618474	324	188907	324	TRUE	Asterales	-	FALSE	TRUE	TRUE	Asterales_Asteraceae_Corethrogyne_filaginifolia
s28091	GAP	Eudicots	Asterids	Campanuliidae	Asterales	Asteraceae	Coronidium	elatum	Coronidium elatum	Eudicots	Asterids	Campanuliidae	Asterales	Asteraceae	Collins, T.L. 1095	NE (NE 108726)			Enriched	ERR7599438	277	172758	277	TRUE	Asterales	-	FALSE	TRUE	TRUE	Asterales_Asteraceae_Coronidium_elatum
s24347	SRA	Eudicots	Asterids	Campanuliidae	Asterales	Asteraceae	Corymbium	cymosum	Corymbium cymosum	Eudicots	Asterids	Campanuliidae	Asterales	Asteraceae					Unclassified SRA	SRR6072274	307	231861	306	FALSE	Asterales	-	FALSE	TRUE	FALSE	Asterales_Asteraceae_Corymbium_cymosum
s24405	SRA	Eudicots	Asterids	Campanuliidae	Asterales	Asteraceae	Corymbium	glabrum	Corymbium glabrum	Eudicots	Asterids	Campanuliidae	Asterales	Asteraceae					Unclassified SRA	SRR6072271	338	257769	338	FALSE	Asterales	-	FALSE	TRUE	FALSE	Asterales_Asteraceae_Corymbium_glabrum
s21173	SRA	Eudicots	Asterids	Campanuliidae	Asterales	Asteraceae	Corymbium	villosum	Corymbium villosum	Eudicots	Asterids	Campanuliidae	Asterales	Asteraceae					Unclassified SRA	SRR6072272	340	260406	340	FALSE	Asterales	-	FALSE	TRUE	TRUE	Asterales_Asteraceae_Corymbium_villosum
s24163	SRA	Eudicots	Asterids	Campanuliidae	Asterales	Asteraceae	Cosmos	bipinnatus	Cosmos bipinnatus	Eudicots	Asterids	Campanuliidae	Asterales	Asteraceae					Unclassified SRA	SRR5237277	333	238404	333		Asterales	-	FALSE	TRUE	TRUE	Asterales_Asteraceae_Cosmos_bipinnatus
s23629	SRA	Eudicots	Asterids	Campanuliidae	Asterales	Asteraceae	Cosmos	caudatus	Cosmos caudatus	Eudicots	Asterids	Campanuliidae	Asterales	Asteraceae					Unclassified SRA	SRR7704216	336	259140	336	FALSE	Asterales	-	FALSE	TRUE	FALSE	Asterales_Asteraceae_Cosmos_caudatus
s14805	PAFTOL	Eudicots	Asterids	Campanuliidae	Asterales	Asteraceae	Cosmos	peucedanifolius	Cosmos peucedanifolius	Eudicots	Asterids	Campanuliidae	Asterales	Asteraceae	Hidalgo, O. 573	BA			Enriched	ERR7621199	295	189369	295	TRUE	Asterales	-	FALSE	TRUE	FALSE	Asterales_Asteraceae_Cosmos_peucedanifolius
s17423	OneKP	Eudicots	Asterids	Campanuliidae	Asterales	Asteraceae	Cota	tinctoria	Cota tinctoria	Eudicots	Asterids	Campanuliidae	Asterales	Asteraceae	Deyholos, M.K. 2016-120				Unclassified SRA	ERR2040689	350	239314	347	FALSE	Asterales	-	FALSE	TRUE	TRUE	Asterales_Asteraceae_Cota_tinctoria
s27915	GAP	Eudicots	Asterids	Campanuliidae	Asterales	Asteraceae	Cotula	coronopifolia	Cotula coronopifolia	Eudicots	Asterids	Campanuliidae	Asterales	Asteraceae	Clarke, I.C. 4249	CANB (CANB 826210)			Enriched	ERR7599363	320	207375	320	TRUE	Asterales	-	FALSE	TRUE	TRUE	Asterales_Asteraceae_Cotula_coronopifolia
s05638	PAFTOL	Eudicots	Asterids	Campanuliidae	Asterales	Asteraceae	Cousinia	moabitica	Cousinia moabitica	Eudicots	Asterids	Campanuliidae	Asterales	Asteraceae	Abulaila, K. 2005JOR 32-5	K			Enriched	ERR5034782	304	189465	304	TRUE	Asterales	-	FALSE	TRUE	TRUE	Asterales_Asteraceae_Cousinia_moabitica
s05712	PAFTOL	Eudicots	Asterids	Campanuliidae	Asterales	Asteraceae	Craspedia	aurantia	Craspedia aurantia	Eudicots	Asterids	Campanuliidae	Asterales	Asteraceae	Hidalgo, O. 355	BC			Enriched	ERR5033759	325	193566	324	TRUE	Asterales	-	FALSE	TRUE	TRUE	Asterales_Asteraceae_Craspedia_aurantia
s15107	PAFTOL	Eudicots	Asterids	Campanuliidae	Asterales	Asteraceae	Crassocephalum	crepidioides	Crassocephalum crepidioides	Eudicots	Asterids	Campanuliidae	Asterales	Asteraceae	Styles, D.G.A. 2608	K	Kew DNA Bank (36313)	South Africa	Enriched	ERR7621341	294	176706	293	TRUE	Asterales	-	FALSE	TRUE	TRUE	Asterales_Asteraceae_Crassocephalum_crepidioides
s27917	GAP	Eudicots	Asterids	Campanuliidae	Asterales	Asteraceae	Cratystylis	conocephala	Cratystylis conocephala	Eudicots	Asterids	Campanuliidae	Asterales	Asteraceae	Wicksteed, P. 189	CANB (CANB 785617)			Enriched	ERR7599364	331	186207	330	TRUE	Asterales	-	FALSE	TRUE	TRUE	Asterales_Asteraceae_Cratystylis_conocephala
s14893	PAFTOL	Eudicots	Asterids	Campanuliidae	Asterales	Asteraceae	Cremanthodium	campanulatum	Cremanthodium campanulatum	Eudicots	Asterids	Campanuliidae	Asterales	Asteraceae	Borosova, R. 10CS2310	K	Kew DNA Bank (66801)	China	Enriched	ERR7621242	306	179451	306	TRUE	Asterales	-	FALSE	TRUE	TRUE	Asterales_Asteraceae_Cremanthodium_campanulatum
s27919	GAP	Eudicots	Asterids	Campanuliidae	Asterales	Asteraceae	Cremnothamnus	thomsonii	Cremnothamnus thomsonii	Eudicots	Asterids	Campanuliidae	Asterales	Asteraceae	Albrecht, D.E. 14055	CANB (CANB 815832)		Australia	Enriched	ERR11254823	335	212148	334	TRUE	Asterales	-	FALSE	TRUE	TRUE	Asterales_Asteraceae_Cremnothamnus_thomsonii
s31833	SRA	Eudicots	Asterids	Campanuliidae	Asterales	Asteraceae	Crepidiastrum	ameristophyllum	Crepidiastrum ameristophyllum	Eudicots	Asterids	Campanuliidae	Asterales	Asteraceae					Transcriptome	DRR172084	324	246360	324	FALSE	Asterales	-	FALSE	TRUE	TRUE	Asterales_Asteraceae_Crepidiastrum_ameristophyllum
s31834	SRA	Eudicots	Asterids	Campanuliidae	Asterales	Asteraceae	Crepidiastrum	linguifolium	Crepidiastrum linguifolium	Eudicots	Asterids	Campanuliidae	Asterales	Asteraceae					Transcriptome	DRR172077	317	242055	317	FALSE	Asterales	-	FALSE	TRUE	FALSE	Asterales_Asteraceae_Crepidiastrum_linguifolium
s05664	PAFTOL	Eudicots	Asterids	Campanuliidae	Asterales	Asteraceae	Crepis	pygmaea	Crepis pygmaea	Eudicots	Asterids	Campanuliidae	Asterales	Asteraceae	Douzet, R. FR-7-VII-2017-1	BC			Enriched	ERR7618420	315	189894	315	TRUE	Asterales	-	FALSE	TRUE	TRUE	Asterales_Asteraceae_Crepis_pygmaea
s24681	PAFTOL	Eudicots	Asterids	Campanuliidae	Asterales	Asteraceae	Crinitaria	grimmii	Crinitaria grimmii	Eudicots	Asterids	Campanuliidae	Asterales	Asteraceae	Susanna, A. 2189	BCN (BCN126437)			Enriched	ERR10978063	326	185598	326	TRUE	Asterales	-	FALSE	TRUE	TRUE	Asterales_Asteraceae_Crinitaria_grimmii
s05598	PAFTOL	Eudicots	Asterids	Campanuliidae	Asterales	Asteraceae	Criscia	stricta	Criscia stricta	Eudicots	Asterids	Campanuliidae	Asterales	Asteraceae	Guttierrez, D.G. 1273	BA			Enriched	ERR7618383	272	163314	272	TRUE	Asterales	-	FALSE	TRUE	TRUE	Asterales_Asteraceae_Criscia_stricta
s18753	PAFTOL	Eudicots	Asterids	Campanuliidae	Asterales	Asteraceae	Critoniopsis	glandulata	Critoniopsis glandulata	Eudicots	Asterids	Campanuliidae	Asterales	Asteraceae	Garcia, F. 624	MA			Enriched	ERR7621693	335	190248	332	TRUE	Asterales	-	FALSE	TRUE	TRUE	Asterales_Asteraceae_Critoniopsis_glandulata
s20229	SRA	Eudicots	Asterids	Campanuliidae	Asterales	Asteraceae	Crossostephium	chinense	Crossostephium chinense	Eudicots	Asterids	Campanuliidae	Asterales	Asteraceae					Unclassified SRA	SRR4340798	338	258864	338	FALSE	Asterales	-	FALSE	TRUE	TRUE	Asterales_Asteraceae_Crossostephium_chinense
s05639	PAFTOL	Eudicots	Asterids	Campanuliidae	Asterales	Asteraceae	Crupina	vulgaris	Crupina vulgaris	Eudicots	Asterids	Campanuliidae	Asterales	Asteraceae	Hidalgo, O. 255	BC			Enriched	ERR5033743	340	214815	340	TRUE	Asterales	-	FALSE	TRUE	TRUE	Asterales_Asteraceae_Crupina_vulgaris
s19237	PAFTOL	Eudicots	Asterids	Campanuliidae	Asterales	Asteraceae	Cuatrecasasiella	argentina	Cuatrecasasiella argentina	Eudicots	Asterids	Campanuliidae	Asterales	Asteraceae	Urtubey, E. 474	SI			Enriched	ERR7621896	341	222606	341	TRUE	Asterales	-	FALSE	TRUE	TRUE	Asterales_Asteraceae_Cuatrecasasiella_argentina
s11387	PAFTOL	Eudicots	Asterids	Campanuliidae	Asterales	Asteraceae	Cuatrecasasiella	isernii	Cuatrecasasiella isernii	Eudicots	Asterids	Campanuliidae	Asterales	Asteraceae	Carate 919	QCA			Enriched	ERR7619534	328	209382	327	TRUE	Asterales	-	FALSE	TRUE	FALSE	Asterales_Asteraceae_Cuatrecasasiella_isernii
s21895	PAFTOL	Eudicots	Asterids	Campanuliidae	Asterales	Asteraceae	Culcitium	neaei	Culcitium neaei	Eudicots	Asterids	Campanuliidae	Asterales	Asteraceae	Pozo, P. 796	LPB			Enriched	ERR6041673	326	213948	325	TRUE	Asterales	-	FALSE	TRUE	FALSE	Asterales_Asteraceae_Culcitium_neaei
s11379	PAFTOL	Eudicots	Asterids	Campanuliidae	Asterales	Asteraceae	Culcitium	nivale	Culcitium nivale	Eudicots	Asterids	Campanuliidae	Asterales	Asteraceae	Duchicela, S.A. 24	QCA			Enriched	ERR6041609	285	171771	285	TRUE	Asterales	-	FALSE	TRUE	TRUE	Asterales_Asteraceae_Culcitium_nivale
s21901	PAFTOL	Eudicots	Asterids	Campanuliidae	Asterales	Asteraceae	Culcitium	rufescens	Culcitium rufescens	Eudicots	Asterids	Campanuliidae	Asterales	Asteraceae	Meneses, R.I. 4424	LPB			Enriched	ERR6041676	316	199989	315	TRUE	Asterales	-	FALSE	TRUE	FALSE	Asterales_Asteraceae_Culcitium_rufescens
s14945	PAFTOL	Eudicots	Asterids	Campanuliidae	Asterales	Asteraceae	Cullumia	bisulca	Cullumia bisulca	Eudicots	Asterids	Campanuliidae	Asterales	Asteraceae	Forest, F. 521	K	Kew DNA Bank (27554)	South Africa	Enriched	ERR7621266	328	211953	327	TRUE	Asterales	-	FALSE	TRUE	TRUE	Asterales_Asteraceae_Cullumia_bisulca
s17089	OneKP	Eudicots	Asterids	Campanuliidae	Asterales	Asteraceae	Curio	rowleyanus	Curio rowleyanus	Eudicots	Asterids	Campanuliidae	Asterales	Asteraceae	Deyholos, M. s.n.	ALTA (132761)			Unclassified SRA	ERR2040681	342	228197	337	FALSE	Asterales	-	FALSE	TRUE	TRUE	Asterales_Asteraceae_Curio_rowleyanus
s05655	PAFTOL	Eudicots	Asterids	Campanuliidae	Asterales	Asteraceae	Cyanthillium	cinereum	Cyanthillium cinereum	Eudicots	Asterids	Campanuliidae	Asterales	Asteraceae	Dakuo, R. ML-497	K			Enriched	ERR7618415	340	211935	340	TRUE	Asterales	-	FALSE	TRUE	TRUE	Asterales_Asteraceae_Cyanthillium_cinereum
s06590	PAFTOL	Eudicots	Asterids	Campanuliidae	Asterales	Asteraceae	Cyanthillium	wollastonii	Cyanthillium wollastonii	Eudicots	Asterids	Campanuliidae	Asterales	Asteraceae	MPU 15	K	Kew DNA Bank (27405)	South Africa	Enriched	ERR7618776	335	213363	335	TRUE	Asterales	-	FALSE	TRUE	FALSE	Asterales_Asteraceae_Cyanthillium_wollastonii
s05614	PAFTOL	Eudicots	Asterids	Campanuliidae	Asterales	Asteraceae	Cyclolepis	genistoides	Cyclolepis genistoides	Eudicots	Asterids	Campanuliidae	Asterales	Asteraceae	Hidalgo, O. AR-66	HTW			Enriched	ERR5033734	338	206847	338	TRUE	Asterales	-	FALSE	TRUE	TRUE	Asterales_Asteraceae_Cyclolepis_genistoides
s27921	GAP	Eudicots	Asterids	Campanuliidae	Asterales	Asteraceae	Cymbonotus	lawsonianus	Cymbonotus lawsonianus	Eudicots	Asterids	Campanuliidae	Asterales	Asteraceae	Purdie, R.W. 8427	CANB (CANB 811121)			Enriched	ERR7599365	305	164511	303	TRUE	Asterales	-	FALSE	TRUE	TRUE	Asterales_Asteraceae_Cymbonotus_lawsonianus
s15005	PAFTOL	Eudicots	Asterids	Campanuliidae	Asterales	Asteraceae	Cymbopappus	adenosolen	Cymbopappus adenosolen	Eudicots	Asterids	Campanuliidae	Asterales	Asteraceae	Helme, N.A. 3412	K	Kew DNA Bank (36603)	South Africa	Enriched	ERR7621292	310	179448	309	TRUE	Asterales	-	FALSE	TRUE	TRUE	Asterales_Asteraceae_Cymbopappus_adenosolen
s18545	Annotated genome	Eudicots	Asterids	Campanuliidae	Asterales	Asteraceae	Cynara	cardunculus	Cynara cardunculus	Eudicots	Asterids	Campanuliidae	Asterales	Asteraceae					Assembled genome	PRJNA238069	345	218971	341	FALSE	Asterales	-	FALSE	TRUE	FALSE	Asterales_Asteraceae_Cynara_cardunculus
s05634	PAFTOL	Eudicots	Asterids	Campanuliidae	Asterales	Asteraceae	Cynara	syriaca	Cynara syriaca	Eudicots	Asterids	Campanuliidae	Asterales	Asteraceae	Fayad, M. 2002JOR 75-1	K			Enriched	ERR5033741	341	210699	341	TRUE	Asterales	-	FALSE	TRUE	TRUE	Asterales_Asteraceae_Cynara_syriaca
s19239	PAFTOL	Eudicots	Asterids	Campanuliidae	Asterales	Asteraceae	Cyrtocymura	scorpioides	Cyrtocymura scorpioides	Eudicots	Asterids	Campanuliidae	Asterales	Asteraceae	Felix, L. 16111	BC			Enriched	ERR10978012	343	195144	340	TRUE	Asterales	-	FALSE	TRUE	TRUE	Asterales_Asteraceae_Cyrtocymura_scorpioides
s20251	SRA	Eudicots	Asterids	Campanuliidae	Asterales	Asteraceae	Dahlia	pinnata	Dahlia pinnata	Eudicots	Asterids	Campanuliidae	Asterales	Asteraceae					Unclassified SRA	DRR225068	303	238725	303	FALSE	Asterales	-	FALSE	TRUE	TRUE	Asterales_Asteraceae_Dahlia_pinnata
s27923	GAP	Eudicots	Asterids	Campanuliidae	Asterales	Asteraceae	Decaneuropsis	obovata	Decaneuropsis obovata	Eudicots	Asterids	Campanuliidae	Asterales	Asteraceae	Brass, L.J. 19291	CANB (CANB 199372)			Enriched	ERR7599366	330	190566	330	TRUE	Asterales	-	FALSE	TRUE	TRUE	Asterales_Asteraceae_Decaneuropsis_obovata
s27925	GAP	Eudicots	Asterids	Campanuliidae	Asterales	Asteraceae	Decazesia	hecatocephala	Decazesia hecatocephala	Eudicots	Asterids	Campanuliidae	Asterales	Asteraceae	George, A.S. 10326	CBG (CBG 9214753)			Enriched	ERR7803722	321	179949	319	TRUE	Asterales	-	FALSE	TRUE	TRUE	Asterales_Asteraceae_Decazesia_hecatocephala
s05806	PAFTOL	Eudicots	Asterids	Campanuliidae	Asterales	Asteraceae	Deinandra	corymbosa	Deinandra corymbosa	Eudicots	Asterids	Campanuliidae	Asterales	Asteraceae	Paul, M. CA190-65	K			Enriched	ERR5033775	310	177396	310	TRUE	Asterales	-	FALSE	TRUE	TRUE	Asterales_Asteraceae_Deinandra_corymbosa
s14929	PAFTOL	Eudicots	Asterids	Campanuliidae	Asterales	Asteraceae	Delamerea	procumbens	Delamerea procumbens	Eudicots	Asterids	Campanuliidae	Asterales	Asteraceae	Faden, R.B. 71/362	K	Kew DNA Bank (21372)	Kenya	Enriched	ERR7621258	289	140841	288	TRUE	Asterales	-	FALSE	TRUE	TRUE	Asterales_Asteraceae_Delamerea_procumbens
s18755	PAFTOL	Eudicots	Asterids	Campanuliidae	Asterales	Asteraceae	Dendrophorbium	lloense	Dendrophorbium lloense	Eudicots	Asterids	Campanuliidae	Asterales	Asteraceae	Garcia, F. 670	MA			Enriched	ERR7621694	288	151605	286	TRUE	Asterales	-	FALSE	TRUE	TRUE	Asterales_Asteraceae_Dendrophorbium_lloense
s19241	PAFTOL	Eudicots	Asterids	Campanuliidae	Asterales	Asteraceae	Diaperia	prolifera	Diaperia prolifera	Eudicots	Asterids	Campanuliidae	Asterales	Asteraceae	McGary, J. 07-124	APSC			Enriched	ERR7621897	340	220833	337	TRUE	Asterales	-	FALSE	TRUE	TRUE	Asterales_Asteraceae_Diaperia_prolifera
s24771	PAFTOL	Eudicots	Asterids	Campanuliidae	Asterales	Asteraceae	Dicerothamnus	rhinocerotis	Dicerothamnus rhinocerotis	Eudicots	Asterids	Campanuliidae	Asterales	Asteraceae	Bergh, N.G. 1088-6	NBG			Enriched	ERR10978102	337	206685	337	TRUE	Asterales	-	FALSE	TRUE	TRUE	Asterales_Asteraceae_Dicerothamnus_rhinocerotis
s05730	PAFTOL	Eudicots	Asterids	Campanuliidae	Asterales	Asteraceae	Dichrocephala	integrifolia	Dichrocephala integrifolia	Eudicots	Asterids	Campanuliidae	Asterales	Asteraceae	Hicks, D. 388	K			Enriched	ERR5033763	334	204783	334	TRUE	Asterales	-	FALSE	TRUE	TRUE	Asterales_Asteraceae_Dichrocephala_integrifolia
s05733	PAFTOL	Eudicots	Asterids	Campanuliidae	Asterales	Asteraceae	Dichromochlamys	dentatifolia	Dichromochlamys dentatifolia	Eudicots	Asterids	Campanuliidae	Asterales	Asteraceae	Albrecht, D.E. TLC 284	K			Enriched	ERR7618471	344	218817	343	TRUE	Asterales	-	FALSE	TRUE	TRUE	Asterales_Asteraceae_Dichromochlamys_dentatifolia
s05628	PAFTOL	Eudicots	Asterids	Campanuliidae	Asterales	Asteraceae	Dicoma	picta	Dicoma picta	Eudicots	Asterids	Campanuliidae	Asterales	Asteraceae	Goldblatt, P. 12467	K	Kew DNA Bank (27797)	South Africa	Enriched	ERR5033739	336	190857	335	TRUE	Asterales	-	FALSE	TRUE	TRUE	Asterales_Asteraceae_Dicoma_picta
s27927	GAP	Eudicots	Asterids	Campanuliidae	Asterales	Asteraceae	Dielitzia	tysonii	Dielitzia tysonii	Eudicots	Asterids	Campanuliidae	Asterales	Asteraceae	Burbidge, N.T. 8115	CANB (CANB 270965)			Enriched	ERR7599367	340	213444	340	TRUE	Asterales	-	FALSE	TRUE	TRUE	Asterales_Asteraceae_Dielitzia_tysonii
s05738	PAFTOL	Eudicots	Asterids	Campanuliidae	Asterales	Asteraceae	Dieteria	canescens	Dieteria canescens	Eudicots	Asterids	Campanuliidae	Asterales	Asteraceae		K			Enriched	ERR9229863	324	191640	324	TRUE	Asterales	-	FALSE	TRUE	TRUE	Asterales_Asteraceae_Dieteria_canescens
s27929	GAP	Eudicots	Asterids	Campanuliidae	Asterales	Asteraceae	Dimorphocoma	minutula	Dimorphocoma minutula	Eudicots	Asterids	Campanuliidae	Asterales	Asteraceae	Hemming, F. UNSW25796	CANB (CANB 819830)			Enriched	ERR7599368	343	217308	343	TRUE	Asterales	-	FALSE	TRUE	TRUE	Asterales_Asteraceae_Dimorphocoma_minutula
s24809	PAFTOL	Eudicots	Asterids	Campanuliidae	Asterales	Asteraceae	Dimorphotheca	jucunda	Dimorphotheca jucunda	Eudicots	Asterids	Campanuliidae	Asterales	Asteraceae		K	Living collection: K (2006-247)		Enriched	ERR9230217	330	183906	328	TRUE	Asterales	-	FALSE	TRUE	FALSE	Asterales_Asteraceae_Dimorphotheca_jucunda
s05701	PAFTOL	Eudicots	Asterids	Campanuliidae	Asterales	Asteraceae	Dimorphotheca	pluvialis	Dimorphotheca pluvialis	Eudicots	Asterids	Campanuliidae	Asterales	Asteraceae		K	Living collection: K (2016-678)		Enriched	ERR7618447	93	39627	93	TRUE	Asterales	-	FALSE	TRUE	TRUE	Asterales_Asteraceae_Dimorphotheca_pluvialis
s21809	PAFTOL	Eudicots	Asterids	Campanuliidae	Asterales	Asteraceae	Diplostephium	ericoides	Diplostephium ericoides	Eudicots	Asterids	Campanuliidae	Asterales	Asteraceae	Vargas, O.M. 488	QCA			Enriched	ERR6041630	297	201972	297	TRUE	Asterales	-	FALSE	TRUE	FALSE	Asterales_Asteraceae_Diplostephium_ericoides
s21813	PAFTOL	Eudicots	Asterids	Campanuliidae	Asterales	Asteraceae	Diplostephium	glandulosum	Diplostephium glandulosum	Eudicots	Asterids	Campanuliidae	Asterales	Asteraceae	Pedersen, H.B. 45	QCA			Enriched	ERR6041632	310	202026	310	TRUE	Asterales	-	FALSE	TRUE	TRUE	Asterales_Asteraceae_Diplostephium_glandulosum
s18703	PAFTOL	Eudicots	Asterids	Campanuliidae	Asterales	Asteraceae	Disparago	kolbei	Disparago kolbei	Eudicots	Asterids	Campanuliidae	Asterales	Asteraceae	Romo, A. 14518	BC			Enriched	ERR7621678	325	207879	325	TRUE	Asterales	-	FALSE	TRUE	FALSE	Asterales_Asteraceae_Disparago_kolbei
s18705	PAFTOL	Eudicots	Asterids	Campanuliidae	Asterales	Asteraceae	Disparago	tortilis	Disparago tortilis	Eudicots	Asterids	Campanuliidae	Asterales	Asteraceae	Romo, A. 14505	BC			Enriched	ERR7621679	344	230322	344	TRUE	Asterales	-	FALSE	TRUE	TRUE	Asterales_Asteraceae_Disparago_tortilis
s05656	PAFTOL	Eudicots	Asterids	Campanuliidae	Asterales	Asteraceae	Distephanus	populifolius	Distephanus populifolius	Eudicots	Asterids	Campanuliidae	Asterales	Asteraceae		K	Living collection: K (1985-3275)		Enriched	ERR5033748	343	219567	342	TRUE	Asterales	-	FALSE	TRUE	TRUE	Asterales_Asteraceae_Distephanus_populifolius
s27931	GAP	Eudicots	Asterids	Campanuliidae	Asterales	Asteraceae	Dithyrostegia	amplexicaulis	Dithyrostegia amplexicaulis	Eudicots	Asterids	Campanuliidae	Asterales	Asteraceae	Schmidt-Lebuhn, A.N. 1472	CANB (CANB 812967)			Enriched	ERR7599369	305	187722	304	TRUE	Asterales	-	FALSE	TRUE	TRUE	Asterales_Asteraceae_Dithyrostegia_amplexicaulis
s05761	PAFTOL	Eudicots	Asterids	Campanuliidae	Asterales	Asteraceae	Dittrichia	viscosa	Dittrichia viscosa	Eudicots	Asterids	Campanuliidae	Asterales	Asteraceae	Hidalgo, O. 264	BC			Enriched	ERR7618487	341	216483	341	TRUE	Asterales	-	FALSE	TRUE	TRUE	Asterales_Asteraceae_Dittrichia_viscosa
s05596	PAFTOL	Eudicots	Asterids	Campanuliidae	Asterales	Asteraceae	Dolichlasium	lagascae	Dolichlasium lagascae	Eudicots	Asterids	Campanuliidae	Asterales	Asteraceae	Funk, V. 13274	LP			Enriched	ERR7618382	309	165996	309	TRUE	Asterales	-	FALSE	TRUE	TRUE	Asterales_Asteraceae_Dolichlasium_lagascae
s14937	PAFTOL	Eudicots	Asterids	Campanuliidae	Asterales	Asteraceae	Dolichothrix	ericoides	Dolichothrix ericoides	Eudicots	Asterids	Campanuliidae	Asterales	Asteraceae	Forest, F. 610	K	Kew DNA Bank (27619)	South Africa	Enriched	ERR7621262	331	220875	330	TRUE	Asterales	-	FALSE	TRUE	TRUE	Asterales_Asteraceae_Dolichothrix_ericoides
s11375	PAFTOL	Eudicots	Asterids	Campanuliidae	Asterales	Asteraceae	Dorobaea	pimpinellifolia	Dorobaea pimpinellifolia	Eudicots	Asterids	Campanuliidae	Asterales	Asteraceae	Duchicela, S.A. 127	QCA			Enriched	ERR9229933	316	187230	316	TRUE	Asterales	-	FALSE	TRUE	TRUE	Asterales_Asteraceae_Dorobaea_pimpinellifolia
s05686	PAFTOL	Eudicots	Asterids	Campanuliidae	Asterales	Asteraceae	Doronicum	grandiflorum	Doronicum grandiflorum	Eudicots	Asterids	Campanuliidae	Asterales	Asteraceae	Douzet, R. FR-7-VII-2017-2	BC			Enriched	ERR7618436	272	137580	271	TRUE	Asterales	-	FALSE	TRUE	TRUE	Asterales_Asteraceae_Doronicum_grandiflorum
s14999	PAFTOL	Eudicots	Asterids	Campanuliidae	Asterales	Asteraceae	Dymondia	margaretae	Dymondia margaretae	Eudicots	Asterids	Campanuliidae	Asterales	Asteraceae	Helme, N.A. 3534	K	Kew DNA Bank (35523)	South Africa	Enriched	ERR7621290	321	197388	320	TRUE	Asterales	-	FALSE	TRUE	TRUE	Asterales_Asteraceae_Dymondia_margaretae
s05798	PAFTOL	Eudicots	Asterids	Campanuliidae	Asterales	Asteraceae	Dyscritothamnus	mirandae	Dyscritothamnus mirandae	Eudicots	Asterids	Campanuliidae	Asterales	Asteraceae	Guzman Cruz, U. 2222	K			Enriched	ERR7618516	335	205779	335	TRUE	Asterales	-	FALSE	TRUE	TRUE	Asterales_Asteraceae_Dyscritothamnus_mirandae
s05778	PAFTOL	Eudicots	Asterids	Campanuliidae	Asterales	Asteraceae	Dyssodia	papposa	Dyssodia papposa	Eudicots	Asterids	Campanuliidae	Asterales	Asteraceae	Guzman Cruz, U. 2164	K			Enriched	ERR7618501	324	198723	324	TRUE	Asterales	-	FALSE	TRUE	TRUE	Asterales_Asteraceae_Dyssodia_papposa
s31835	SRA	Eudicots	Asterids	Campanuliidae	Asterales	Asteraceae	Echinacea	purpurea	Echinacea purpurea	Eudicots	Asterids	Campanuliidae	Asterales	Asteraceae					Transcriptome	SRR8945122	339	259947	339	FALSE	Asterales	-	FALSE	TRUE	TRUE	Asterales_Asteraceae_Echinacea_purpurea
s00259	PAFTOL	Eudicots	Asterids	Campanuliidae	Asterales	Asteraceae	Echinops	nanus	Echinops nanus	Eudicots	Asterids	Campanuliidae	Asterales	Asteraceae	Hidalgo, O. s.n.	K			Enriched	ERR4180109	324	188361	324	TRUE	Asterales	-	FALSE	TRUE	FALSE	Asterales_Asteraceae_Echinops_nanus
s00260	PAFTOL	Eudicots	Asterids	Campanuliidae	Asterales	Asteraceae	Echinops	sphaerocephalus	Echinops sphaerocephalus	Eudicots	Asterids	Campanuliidae	Asterales	Asteraceae	Garnatje, T. 150b	BC			Enriched	SRR7451097	294	171786	294	TRUE	Asterales	-	FALSE	TRUE	FALSE	Asterales_Asteraceae_Echinops_sphaerocephalus
s00255	PAFTOL	Eudicots	Asterids	Campanuliidae	Asterales	Asteraceae	Echinops	strigosus	Echinops strigosus	Eudicots	Asterids	Campanuliidae	Asterales	Asteraceae	Sanchez-Jimenez, I. 83	BC			Enriched	ERR5033325	326	198477	326	TRUE	Asterales	-	FALSE	TRUE	TRUE	Asterales_Asteraceae_Echinops_strigosus
s11420	PAFTOL	Eudicots	Asterids	Campanuliidae	Asterales	Asteraceae	Eclipta	prostrata	Eclipta prostrata	Eudicots	Asterids	Campanuliidae	Asterales	Asteraceae	Christenhusz, M.J.M. BR-XII-2017-3	BC			Enriched	ERR7619560	328	202029	328	TRUE	Asterales	-	FALSE	TRUE	TRUE	Asterales_Asteraceae_Eclipta_prostrata
s18707	PAFTOL	Eudicots	Asterids	Campanuliidae	Asterales	Asteraceae	Edmondia	sesamoides	Edmondia sesamoides	Eudicots	Asterids	Campanuliidae	Asterales	Asteraceae	Mucina, L. 141006/34	BC			Enriched	ERR7621680	331	179145	331	TRUE	Asterales	-	FALSE	TRUE	TRUE	Asterales_Asteraceae_Edmondia_sesamoides
s14977	PAFTOL	Eudicots	Asterids	Campanuliidae	Asterales	Asteraceae	Edmondia	sp.	Edmondia sp.	Eudicots	Asterids	Campanuliidae	Asterales	Asteraceae	Goldblatt, P. 12565	K	Kew DNA Bank (27638)	South Africa	Enriched	ERR7621279	322	170058	302	TRUE	Asterales	-	FALSE	TRUE	FALSE	Asterales_Asteraceae_Edmondia_sp.
s27933	GAP	Eudicots	Asterids	Campanuliidae	Asterales	Asteraceae	Elachanthus	pusillus	Elachanthus pusillus	Eudicots	Asterids	Campanuliidae	Asterales	Asteraceae	Bell, G.H. 1028	CBG (CBG 9001681)			Enriched	ERR10175671	341	229926	341	TRUE	Asterales	-	FALSE	TRUE	TRUE	Asterales_Asteraceae_Elachanthus_pusillus
s24745	PAFTOL	Eudicots	Asterids	Campanuliidae	Asterales	Asteraceae	Elephantopus	tomentosus	Elephantopus tomentosus	Eudicots	Asterids	Campanuliidae	Asterales	Asteraceae	Fu, L. CN-2016-2	IBSC			Enriched	ERR10978090	333	193695	330	TRUE	Asterales	-	FALSE	TRUE	TRUE	Asterales_Asteraceae_Elephantopus_tomentosus
s24763	PAFTOL	Eudicots	Asterids	Campanuliidae	Asterales	Asteraceae	Elytropappus	hispidus	Elytropappus hispidus	Eudicots	Asterids	Campanuliidae	Asterales	Asteraceae	Bergh, N.G. 1402	NBG			Enriched	ERR10978098	286	123648	273	TRUE	Asterales	-	FALSE	TRUE	TRUE	Asterales_Asteraceae_Elytropappus_hispidus
s16949	PAFTOL	Eudicots	Asterids	Campanuliidae	Asterales	Asteraceae	Emilia	fosbergii	Emilia fosbergii	Eudicots	Asterids	Campanuliidae	Asterales	Asteraceae	de Lima Ferreira, P. 135	SPFR			Enriched	ERR7621647	331	193521	327	TRUE	Asterales	-	FALSE	TRUE	TRUE	Asterales_Asteraceae_Emilia_fosbergii
s15079	PAFTOL	Eudicots	Asterids	Campanuliidae	Asterales	Asteraceae	Emiliella	zambiensis	Emiliella zambiensis	Eudicots	Asterids	Campanuliidae	Asterales	Asteraceae	Robinson, E.A. 6323	K	Kew DNA Bank (71239)		Enriched	ERR7621327	309	186846	309	TRUE	Asterales	-	FALSE	TRUE	TRUE	Asterales_Asteraceae_Emiliella_zambiensis
s05787	PAFTOL	Eudicots	Asterids	Campanuliidae	Asterales	Asteraceae	Encelia	farinosa	Encelia farinosa	Eudicots	Asterids	Campanuliidae	Asterales	Asteraceae	Lau, J. NSGB-0028	K			Enriched	ERR7618506	333	208752	333	TRUE	Asterales	-	FALSE	TRUE	TRUE	Asterales_Asteraceae_Encelia_farinosa
s21185	SRA	Eudicots	Asterids	Campanuliidae	Asterales	Asteraceae	Engelmannia	peristenia	Engelmannia peristenia	Eudicots	Asterids	Campanuliidae	Asterales	Asteraceae					Unclassified SRA	SRR5237262	202	128130	201	FALSE	Asterales	-	FALSE	TRUE	TRUE	Asterales_Asteraceae_Engelmannia_peristenia
s05774	PAFTOL	Eudicots	Asterids	Campanuliidae	Asterales	Asteraceae	Enydra	fluctuans	Enydra fluctuans	Eudicots	Asterids	Campanuliidae	Asterales	Asteraceae	Guttierrez, D.G. s.n.	BA			Enriched	ERR7618497	256	106218	255	TRUE	Asterales	-	FALSE	TRUE	TRUE	Asterales_Asteraceae_Enydra_fluctuans
s11366	PAFTOL	Eudicots	Asterids	Campanuliidae	Asterales	Asteraceae	Erato	vulcanica	Erato vulcanica	Eudicots	Asterids	Campanuliidae	Asterales	Asteraceae	Trujillo 5219(I)	MY			Enriched	ERR7619522	203	70746	195	TRUE	Asterales	-	FALSE	TRUE	TRUE	Asterales_Asteraceae_Erato_vulcanica
s18757	PAFTOL	Eudicots	Asterids	Campanuliidae	Asterales	Asteraceae	Erechtites	hieraciifolius	Erechtites hieraciifolius	Eudicots	Asterids	Campanuliidae	Asterales	Asteraceae	Garcia, F. 938	MA			Enriched	ERR7621695	308	179574	307	TRUE	Asterales	-	FALSE	TRUE	TRUE	Asterales_Asteraceae_Erechtites_hieraciifolius
s05651	PAFTOL	Eudicots	Asterids	Campanuliidae	Asterales	Asteraceae	Eremanthus	uniflorus	Eremanthus uniflorus	Eudicots	Asterids	Campanuliidae	Asterales	Asteraceae	Faria, J.E.Q. 8168	UB			Enriched	ERR7618411	335	207243	334	TRUE	Asterales	-	FALSE	TRUE	TRUE	Asterales_Asteraceae_Eremanthus_uniflorus
s05604	PAFTOL	Eudicots	Asterids	Campanuliidae	Asterales	Asteraceae	Eriachaenium	magellanicum	Eriachaenium magellanicum	Eudicots	Asterids	Campanuliidae	Asterales	Asteraceae	Hidalgo, O. AR-58	HTW			Enriched	ERR7618386	326	190089	326	TRUE	Asterales	-	FALSE	TRUE	TRUE	Asterales_Asteraceae_Eriachaenium_magellanicum
s17717	OneKP	Eudicots	Asterids	Campanuliidae	Asterales	Asteraceae	Erigeron	canadensis	Erigeron canadensis	Eudicots	Asterids	Campanuliidae	Asterales	Asteraceae					Assembled transcriptome	MHYG	350	281759	349	FALSE	Asterales	-	TRUE	TRUE	FALSE	Asterales_Asteraceae_Erigeron_canadensis
s21819	PAFTOL	Eudicots	Asterids	Campanuliidae	Asterales	Asteraceae	Erigeron	ecuadoriensis	Erigeron ecuadoriensis	Eudicots	Asterids	Campanuliidae	Asterales	Asteraceae	Muriel, P. s.n.	QCA			Enriched	ERR6041635	314	198054	314	TRUE	Asterales	-	FALSE	TRUE	FALSE	Asterales_Asteraceae_Erigeron_ecuadoriensis
s05745	PAFTOL	Eudicots	Asterids	Campanuliidae	Asterales	Asteraceae	Erigeron	uniflorus	Erigeron uniflorus	Eudicots	Asterids	Campanuliidae	Asterales	Asteraceae	Douzet, R. FR-7-VII-2017-4	BC			Enriched	ERR5033767	323	196794	322	TRUE	Asterales	-	FALSE	TRUE	TRUE	Asterales_Asteraceae_Erigeron_uniflorus
s15057	PAFTOL	Eudicots	Asterids	Campanuliidae	Asterales	Asteraceae	Eriocephalus	africanus	Eriocephalus africanus	Eudicots	Asterids	Campanuliidae	Asterales	Asteraceae	Olivier 1063	K	Kew DNA Bank (27193)	South Africa	Enriched	ERR7621318	143	44397	135	TRUE	Asterales	-	FALSE	TRUE	TRUE	Asterales_Asteraceae_Eriocephalus_africanus
s08443	PAFTOL	Eudicots	Asterids	Campanuliidae	Asterales	Asteraceae	Eriophyllum	ambrosiodes	Eriophyllum ambrosiodes	Eudicots	Asterids	Campanuliidae	Asterales	Asteraceae	Fernandez, O. JBN 05	K			Enriched	ERR5034787	340	197946	340	TRUE	Asterales	-	FALSE	TRUE	TRUE	Asterales_Asteraceae_Eriophyllum_ambrosiodes
s05803	PAFTOL	Eudicots	Asterids	Campanuliidae	Asterales	Asteraceae	Eriophyllum	wallacei	Eriophyllum wallacei	Eudicots	Asterids	Campanuliidae	Asterales	Asteraceae	Christenhusz, M.J.M. 7916	BC			Enriched	ERR5034788	337	228039	337	TRUE	Asterales	-	FALSE	TRUE	FALSE	Asterales_Asteraceae_Eriophyllum_wallacei
s11361	PAFTOL	Eudicots	Asterids	Campanuliidae	Asterales	Asteraceae	Erlangea	remifolia	Erlangea remifolia	Eudicots	Asterids	Campanuliidae	Asterales	Asteraceae	Smith, P.P. MSB 102	K			Enriched	ERR7619519	334	211233	332	TRUE	Asterales	-	FALSE	TRUE	TRUE	Asterales_Asteraceae_Erlangea_remifolia
s27937	GAP	Eudicots	Asterids	Campanuliidae	Asterales	Asteraceae	Erodiophyllum	elderi	Erodiophyllum elderi	Eudicots	Asterids	Campanuliidae	Asterales	Asteraceae	Donaldson, S. 1807	CBG (CBG 9710137)			Enriched	ERR7599370	290	164994	290	TRUE	Asterales	-	FALSE	TRUE	TRUE	Asterales_Asteraceae_Erodiophyllum_elderi
s11388	PAFTOL	Eudicots	Asterids	Campanuliidae	Asterales	Asteraceae	Erymophyllum	glossanthus	Erymophyllum glossanthus	Eudicots	Asterids	Campanuliidae	Asterales	Asteraceae	Scott, J. LSWE 6124	K			Enriched	ERR7619535	280	162000	279	TRUE	Asterales	-	FALSE	TRUE	TRUE	Asterales_Asteraceae_Erymophyllum_glossanthus
s14887	PAFTOL	Eudicots	Asterids	Campanuliidae	Asterales	Asteraceae	Erythrocephalum	sp.	Erythrocephalum sp.	Eudicots	Asterids	Campanuliidae	Asterales	Asteraceae	Bone, R.E. 413	K			Enriched	ERR7621239	295	166050	294	TRUE	Asterales	-	FALSE	TRUE	TRUE	Asterales_Asteraceae_Erythrocephalum_sp.
s11435	PAFTOL	Eudicots	Asterids	Campanuliidae	Asterales	Asteraceae	Espeletia	colombiana	Espeletia colombiana	Eudicots	Asterids	Campanuliidae	Asterales	Asteraceae	Diazgranados Cadelo, M. 4214	FMB			Enriched	ERR6041620	325	198768	325	TRUE	Asterales	-	FALSE	TRUE	TRUE	Asterales_Asteraceae_Espeletia_colombiana
s11431	PAFTOL	Eudicots	Asterids	Campanuliidae	Asterales	Asteraceae	Espeletia	lopezii	Espeletia lopezii	Eudicots	Asterids	Campanuliidae	Asterales	Asteraceae	Diazgranados Cadelo, M. 4528	FMB			Enriched	ERR6041618	314	193110	311	TRUE	Asterales	-	FALSE	TRUE	FALSE	Asterales_Asteraceae_Espeletia_lopezii
s11434	PAFTOL	Eudicots	Asterids	Campanuliidae	Asterales	Asteraceae	Espeletia	timotensis	Espeletia timotensis	Eudicots	Asterids	Campanuliidae	Asterales	Asteraceae	Gomez, L. 1160	QCA			Enriched	ERR6041619	313	196041	312	TRUE	Asterales	-	FALSE	TRUE	FALSE	Asterales_Asteraceae_Espeletia_timotensis
s11362	PAFTOL	Eudicots	Asterids	Campanuliidae	Asterales	Asteraceae	Ethulia	conyzoides	Ethulia conyzoides	Eudicots	Asterids	Campanuliidae	Asterales	Asteraceae	Dakuo, R. ML-047	K			Enriched	ERR7619520	329	201900	329	TRUE	Asterales	-	FALSE	TRUE	TRUE	Asterales_Asteraceae_Ethulia_conyzoides
s27939	GAP	Eudicots	Asterids	Campanuliidae	Asterales	Asteraceae	Euchiton	involucratus	Euchiton involucratus	Eudicots	Asterids	Campanuliidae	Asterales	Asteraceae	McAuliffe, J. 955	CANB (CANB 783438)		Australia	Enriched	ERR11254824	330	198813	329	TRUE	Asterales	-	FALSE	TRUE	TRUE	Asterales_Asteraceae_Euchiton_involucratus
s15127	PAFTOL	Eudicots	Asterids	Campanuliidae	Asterales	Asteraceae	Eumorphia	davyi	Eumorphia davyi	Eudicots	Asterids	Campanuliidae	Asterales	Asteraceae	MPU 7	K	Kew DNA Bank (27408)	South Africa	Enriched	ERR7621349	300	174720	298	TRUE	Asterales	-	FALSE	TRUE	TRUE	Asterales_Asteraceae_Eumorphia_davyi
s14807	PAFTOL	Eudicots	Asterids	Campanuliidae	Asterales	Asteraceae	Eupatorium	cannabinum	Eupatorium cannabinum	Eudicots	Asterids	Campanuliidae	Asterales	Asteraceae	Pegoraro, L. IT71	K			Enriched	ERR7621200	324	201306	324	TRUE	Asterales	-	FALSE	TRUE	TRUE	Asterales_Asteraceae_Eupatorium_cannabinum
s19245	PAFTOL	Eudicots	Asterids	Campanuliidae	Asterales	Asteraceae	Eurybia	radula	Eurybia radula	Eudicots	Asterids	Campanuliidae	Asterales	Asteraceae		K	Living collection: K (2000-2235)		Enriched	ERR7621898	341	226617	341	TRUE	Asterales	-	FALSE	TRUE	TRUE	Asterales_Asteraceae_Eurybia_radula
s15053	PAFTOL	Eudicots	Asterids	Campanuliidae	Asterales	Asteraceae	Euryops	abrotanifolius	Euryops abrotanifolius	Eudicots	Asterids	Campanuliidae	Asterales	Asteraceae	Manning, J.C. 2842	K	Kew DNA Bank (28959)	South Africa	Enriched	ERR7621316	312	200481	312	TRUE	Asterales	-	FALSE	TRUE	FALSE	Asterales_Asteraceae_Euryops_abrotanifolius
s24697	PAFTOL	Eudicots	Asterids	Campanuliidae	Asterales	Asteraceae	Euryops	wageneri	Euryops wageneri	Eudicots	Asterids	Campanuliidae	Asterales	Asteraceae	Koekemoer, M. 2407	PRE (PRE577392)			Enriched	ERR10978070	331	199656	325	TRUE	Asterales	-	FALSE	TRUE	TRUE	Asterales_Asteraceae_Euryops_wageneri
s11406	PAFTOL	Eudicots	Asterids	Campanuliidae	Asterales	Asteraceae	Euthamia	occidentalis	Euthamia occidentalis	Eudicots	Asterids	Campanuliidae	Asterales	Asteraceae	Findley, J. OR030-1072	K			Enriched	ERR7619547	266	150387	266	TRUE	Asterales	-	FALSE	TRUE	TRUE	Asterales_Asteraceae_Euthamia_occidentalis
s11447	PAFTOL	Eudicots	Asterids	Campanuliidae	Asterales	Asteraceae	Eutrochium	maculatum	Eutrochium maculatum	Eudicots	Asterids	Campanuliidae	Asterales	Asteraceae	Yao CBG-03-018	K			Enriched	ERR7619578	318	184848	317	TRUE	Asterales	-	FALSE	TRUE	TRUE	Asterales_Asteraceae_Eutrochium_maculatum
s19247	PAFTOL	Eudicots	Asterids	Campanuliidae	Asterales	Asteraceae	Facelis	plumosa	Facelis plumosa	Eudicots	Asterids	Campanuliidae	Asterales	Asteraceae	Urtubey, E. 470	SI			Enriched	ERR7621899	333	183402	332	TRUE	Asterales	-	FALSE	TRUE	TRUE	Asterales_Asteraceae_Facelis_plumosa
s05820	PAFTOL	Eudicots	Asterids	Campanuliidae	Asterales	Asteraceae	Famatinanthus	decussatus	Famatinanthus decussatus	Eudicots	Asterids	Campanuliidae	Asterales	Asteraceae	Barboza, G. 3362	CORD			Enriched	ERR7618531	332	200472	331	TRUE	Asterales	-	FALSE	TRUE	TRUE	Asterales_Asteraceae_Famatinanthus_decussatus
s05690	PAFTOL	Eudicots	Asterids	Campanuliidae	Asterales	Asteraceae	Farfugium	japonicum	Farfugium japonicum	Eudicots	Asterids	Campanuliidae	Asterales	Asteraceae	Christenhusz, M.J.M. USA-III-2017	BC			Enriched	ERR7618440	126	66129	125	TRUE	Asterales	-	FALSE	TRUE	TRUE	Asterales_Asteraceae_Farfugium_japonicum
s24699	PAFTOL	Eudicots	Asterids	Campanuliidae	Asterales	Asteraceae	Felicia	filifolia	Felicia filifolia	Eudicots	Asterids	Campanuliidae	Asterales	Asteraceae	Koekemoer, M. 2396	PRE (PRE577383)			Enriched	ERR10978071	291	111471	271	TRUE	Asterales	-	FALSE	TRUE	TRUE	Asterales_Asteraceae_Felicia_filifolia
s05657	PAFTOL	Eudicots	Asterids	Campanuliidae	Asterales	Asteraceae	Ferreyranthus	excelsus	Ferreyranthus excelsus	Eudicots	Asterids	Campanuliidae	Asterales	Asteraceae		K	Living collection: K (1988-142)		Enriched	ERR7618416	344	221877	344	TRUE	Asterales	-	FALSE	TRUE	TRUE	Asterales_Asteraceae_Ferreyranthus_excelsus
s05713	PAFTOL	Eudicots	Asterids	Campanuliidae	Asterales	Asteraceae	Filago	griffithii	Filago griffithii	Eudicots	Asterids	Campanuliidae	Asterales	Asteraceae	van Slageren, M. 2004JOR 30-1	K			Enriched	ERR7618457	340	197283	340	TRUE	Asterales	-	FALSE	TRUE	FALSE	Asterales_Asteraceae_Filago_griffithii
s14927	PAFTOL	Eudicots	Asterids	Campanuliidae	Asterales	Asteraceae	Filago	pygmaea	Filago pygmaea	Eudicots	Asterids	Campanuliidae	Asterales	Asteraceae	Rico, E. 563	K	Kew DNA Bank (28263)	Spain	Enriched	ERR7621257	332	199203	332	TRUE	Asterales	-	FALSE	TRUE	FALSE	Asterales_Asteraceae_Filago_pygmaea
s05714	PAFTOL	Eudicots	Asterids	Campanuliidae	Asterales	Asteraceae	Filago	pyramidata	Filago pyramidata	Eudicots	Asterids	Campanuliidae	Asterales	Asteraceae	Hidalgo, O. 256	BC			Enriched	ERR7618458	337	196605	335	TRUE	Asterales	-	FALSE	TRUE	TRUE	Asterales_Asteraceae_Filago_pyramidata
s15073	PAFTOL	Eudicots	Asterids	Campanuliidae	Asterales	Asteraceae	Filifolium	sibiricum	Filifolium sibiricum	Eudicots	Asterids	Campanuliidae	Asterales	Asteraceae	Dudkin, R.V. s.n.	K	Kew DNA Bank (88118)		Enriched	ERR7621324	271	159135	271	TRUE	Asterales	-	FALSE	TRUE	TRUE	Asterales_Asteraceae_Filifolium_sibiricum
s27943	GAP	Eudicots	Asterids	Campanuliidae	Asterales	Asteraceae	Fitzwillia	axilliflora	Fitzwillia axilliflora	Eudicots	Asterids	Campanuliidae	Asterales	Asteraceae	Schmidt-Lebuhn, A.N. 1479	CANB (CANB 812974)			Enriched	ERR7599372	330	208890	330	TRUE	Asterales	-	FALSE	TRUE	TRUE	Asterales_Asteraceae_Fitzwillia_axilliflora
s17555	OneKP	Eudicots	Asterids	Campanuliidae	Asterales	Asteraceae	Flaveria	bidentis	Flaveria bidentis	Eudicots	Asterids	Campanuliidae	Asterales	Asteraceae					Assembled transcriptome	JEPE	345	255983	343	FALSE	Asterales	-	FALSE	TRUE	FALSE	Asterales_Asteraceae_Flaveria_bidentis
s17077	OneKP	Eudicots	Asterids	Campanuliidae	Asterales	Asteraceae	Flaveria	cronquistii	Flaveria cronquistii	Eudicots	Asterids	Campanuliidae	Asterales	Asteraceae					Assembled transcriptome	BIDT	351	245599	349	FALSE	Asterales	-	FALSE	TRUE	TRUE	Asterales_Asteraceae_Flaveria_cronquistii
s17699	OneKP	Eudicots	Asterids	Campanuliidae	Asterales	Asteraceae	Flaveria	pubescens	Flaveria pubescens	Eudicots	Asterids	Campanuliidae	Asterales	Asteraceae					Assembled transcriptome	LYPZ	349	252290	348	FALSE	Asterales	-	FALSE	TRUE	FALSE	Asterales_Asteraceae_Flaveria_pubescens
s18759	PAFTOL	Eudicots	Asterids	Campanuliidae	Asterales	Asteraceae	Fleischmannia	magdalenensis	Fleischmannia magdalenensis	Eudicots	Asterids	Campanuliidae	Asterales	Asteraceae	Garcia, F. 867	MA			Enriched	ERR7621696	340	207231	340	TRUE	Asterales	-	FALSE	TRUE	TRUE	Asterales_Asteraceae_Fleischmannia_magdalenensis
s11423	PAFTOL	Eudicots	Asterids	Campanuliidae	Asterales	Asteraceae	Flourensia	glutinosa	Flourensia glutinosa	Eudicots	Asterids	Campanuliidae	Asterales	Asteraceae	Calzada, J.I. 24464	K			Enriched	ERR7619563	312	179721	311	TRUE	Asterales	-	FALSE	TRUE	FALSE	Asterales_Asteraceae_Flourensia_glutinosa
s23735	SRA	Eudicots	Asterids	Campanuliidae	Asterales	Asteraceae	Flourensia	thurifera	Flourensia thurifera	Eudicots	Asterids	Campanuliidae	Asterales	Asteraceae					Unclassified SRA	SRR6387949	311	238257	311	FALSE	Asterales	-	FALSE	TRUE	TRUE	Asterales_Asteraceae_Flourensia_thurifera
s24683	PAFTOL	Eudicots	Asterids	Campanuliidae	Asterales	Asteraceae	Fluminaria	pinifolia	Fluminaria pinifolia	Eudicots	Asterids	Campanuliidae	Asterales	Asteraceae	Bentley, J. 3	NBG			Enriched	ERR10978064	326	173913	323	TRUE	Asterales	-	FALSE	TRUE	TRUE	Asterales_Asteraceae_Fluminaria_pinifolia
s14941	PAFTOL	Eudicots	Asterids	Campanuliidae	Asterales	Asteraceae	Foveolina	tenella	Foveolina tenella	Eudicots	Asterids	Campanuliidae	Asterales	Asteraceae	Forest, F. 514	K	Kew DNA Bank (27524)	South Africa	Enriched	ERR7621264	320	200253	319	TRUE	Asterales	-	FALSE	TRUE	TRUE	Asterales_Asteraceae_Foveolina_tenella
s21191	SRA	Eudicots	Asterids	Campanuliidae	Asterales	Asteraceae	Gaillardia	aristata	Gaillardia aristata	Eudicots	Asterids	Campanuliidae	Asterales	Asteraceae					Unclassified SRA	SRR5237184	307	217386	307	FALSE	Asterales	-	FALSE	TRUE	FALSE	Asterales_Asteraceae_Gaillardia_aristata
s16959	PAFTOL	Eudicots	Asterids	Campanuliidae	Asterales	Asteraceae	Gaillardia	megapotamica	Gaillardia megapotamica	Eudicots	Asterids	Campanuliidae	Asterales	Asteraceae	Hidalgo, O. 592	BA			Enriched	ERR7621652	289	174405	289	TRUE	Asterales	-	FALSE	TRUE	FALSE	Asterales_Asteraceae_Gaillardia_megapotamica
s24321	SRA	Eudicots	Asterids	Campanuliidae	Asterales	Asteraceae	Gaillardia	pulchella	Gaillardia pulchella	Eudicots	Asterids	Campanuliidae	Asterales	Asteraceae					Unclassified SRA	SRR5237268	300	202482	299	FALSE	Asterales	-	FALSE	TRUE	TRUE	Asterales_Asteraceae_Gaillardia_pulchella
s14809	PAFTOL	Eudicots	Asterids	Campanuliidae	Asterales	Asteraceae	Galactites	tomentosus	Galactites tomentosus	Eudicots	Asterids	Campanuliidae	Asterales	Asteraceae	Hidalgo, O. 373	BC			Enriched	ERR7621201	330	212181	330	TRUE	Asterales	-	FALSE	TRUE	TRUE	Asterales_Asteraceae_Galactites_tomentosus
s05735	PAFTOL	Eudicots	Asterids	Campanuliidae	Asterales	Asteraceae	Galatella	linosyris	Galatella linosyris	Eudicots	Asterids	Campanuliidae	Asterales	Asteraceae	Hidalgo, O. 356	BC			Enriched	ERR7618473	325	179604	325	TRUE	Asterales	-	FALSE	TRUE	TRUE	Asterales_Asteraceae_Galatella_linosyris
s14967	PAFTOL	Eudicots	Asterids	Campanuliidae	Asterales	Asteraceae	Galeomma	oculus-cati	Galeomma oculus-cati	Eudicots	Asterids	Campanuliidae	Asterales	Asteraceae	Goldblatt, P. 12409	K	Kew DNA Bank (29038)	South Africa	Enriched	ERR7621274	324	207501	324	TRUE	Asterales	-	FALSE	TRUE	FALSE	Asterales_Asteraceae_Galeomma_oculus-cati_s14967
s15047	PAFTOL	Eudicots	Asterids	Campanuliidae	Asterales	Asteraceae	Galeomma	oculus-cati	Galeomma oculus-cati	Eudicots	Asterids	Campanuliidae	Asterales	Asteraceae	Manning, J.C. 2896	K	Kew DNA Bank (28996)	South Africa	Enriched	ERR7621313	332	204972	327	TRUE	Asterales	-	FALSE	TRUE	TRUE	Asterales_Asteraceae_Galeomma_oculus-cati_s15047
s24317	SRA	Eudicots	Asterids	Campanuliidae	Asterales	Asteraceae	Galinsoga	parviflora	Galinsoga parviflora	Eudicots	Asterids	Campanuliidae	Asterales	Asteraceae					Unclassified SRA	SRR5237182	286	206379	286	FALSE	Asterales	-	FALSE	TRUE	TRUE	Asterales_Asteraceae_Galinsoga_parviflora
s14811	PAFTOL	Eudicots	Asterids	Campanuliidae	Asterales	Asteraceae	Galinsoga	quadriradiata	Galinsoga quadriradiata	Eudicots	Asterids	Campanuliidae	Asterales	Asteraceae	Pegoraro, L. IT74	K			Enriched	ERR7621202	328	197256	327	TRUE	Asterales	-	FALSE	TRUE	FALSE	Asterales_Asteraceae_Galinsoga_quadriradiata
s19257	PAFTOL	Eudicots	Asterids	Campanuliidae	Asterales	Asteraceae	Gamochaeta	alpina	Gamochaeta alpina	Eudicots	Asterids	Campanuliidae	Asterales	Asteraceae	Baeza, C.M. 4368	SI			Enriched	ERR7621902	341	223965	340	TRUE	Asterales	-	FALSE	TRUE	FALSE	Asterales_Asteraceae_Gamochaeta_alpina
s19313	PAFTOL	Eudicots	Asterids	Campanuliidae	Asterales	Asteraceae	Gamochaeta	capitata	Gamochaeta capitata	Eudicots	Asterids	Campanuliidae	Asterales	Asteraceae	Urtubey, E. 469	SI			Enriched	ERR7621920	334	182994	331	TRUE	Asterales	-	FALSE	TRUE	FALSE	Asterales_Asteraceae_Gamochaeta_capitata
s19255	PAFTOL	Eudicots	Asterids	Campanuliidae	Asterales	Asteraceae	Gamochaeta	longipedicellata	Gamochaeta longipedicellata	Eudicots	Asterids	Campanuliidae	Asterales	Asteraceae	Urtubey, E. 473	SI			Enriched	ERR7621901	336	191571	336	TRUE	Asterales	-	FALSE	TRUE	TRUE	Asterales_Asteraceae_Gamochaeta_longipedicellata
s14969	PAFTOL	Eudicots	Asterids	Campanuliidae	Asterales	Asteraceae	Garuleum	sp.	Garuleum sp.	Eudicots	Asterids	Campanuliidae	Asterales	Asteraceae	Goldblatt, P. 12577	K	Kew DNA Bank (29046)	South Africa	Enriched	ERR7621275	296	181461	296	TRUE	Asterales	-	FALSE	TRUE	TRUE	Asterales_Asteraceae_Garuleum_sp.
s05685	PAFTOL	Eudicots	Asterids	Campanuliidae	Asterales	Asteraceae	Gazania	linearis	Gazania linearis	Eudicots	Asterids	Campanuliidae	Asterales	Asteraceae		K	Living collection: K (1996-660)		Enriched	ERR5033755	340	215964	340	TRUE	Asterales	-	FALSE	TRUE	TRUE	Asterales_Asteraceae_Gazania_linearis
s11408	PAFTOL	Eudicots	Asterids	Campanuliidae	Asterales	Asteraceae	Geigeria	pectidea	Geigeria pectidea	Eudicots	Asterids	Campanuliidae	Asterales	Asteraceae	Tholkes, T. HK1631	K			Enriched	ERR7619549	327	202266	327	TRUE	Asterales	-	FALSE	TRUE	TRUE	Asterales_Asteraceae_Geigeria_pectidea
s14847	PAFTOL	Eudicots	Asterids	Campanuliidae	Asterales	Asteraceae	Gelasia	villosa	Gelasia villosa	Eudicots	Asterids	Campanuliidae	Asterales	Asteraceae	Hidalgo, O. 260	BC			Enriched	ERR7621220	314	194847	314	TRUE	Asterales	-	FALSE	TRUE	TRUE	Asterales_Asteraceae_Gelasia_villosa
s05788	PAFTOL	Eudicots	Asterids	Campanuliidae	Asterales	Asteraceae	Geraea	canescens	Geraea canescens	Eudicots	Asterids	Campanuliidae	Asterales	Asteraceae	Christenhusz, M.J.M. 7903	BC			Enriched	ERR7618507	342	213909	342	TRUE	Asterales	-	FALSE	TRUE	TRUE	Asterales_Asteraceae_Geraea_canescens
s05621	PAFTOL	Eudicots	Asterids	Campanuliidae	Asterales	Asteraceae	Gerbera	jamesonii	Gerbera jamesonii	Eudicots	Asterids	Campanuliidae	Asterales	Asteraceae		K	Living collection: K (2009-2761)		Enriched	ERR7618394	331	191100	331	TRUE	Asterales	-	FALSE	TRUE	TRUE	Asterales_Asteraceae_Gerbera_jamesonii
s15101	PAFTOL	Eudicots	Asterids	Campanuliidae	Asterales	Asteraceae	Gilberta	tenuifolia	Gilberta tenuifolia	Eudicots	Asterids	Campanuliidae	Asterales	Asteraceae	Smith, R.J. 296	K	Kew DNA Bank (39439)	Australia	Enriched	ERR7621338	328	193815	326	TRUE	Asterales	-	FALSE	TRUE	TRUE	Asterales_Asteraceae_Gilberta_tenuifolia
s27945	GAP	Eudicots	Asterids	Campanuliidae	Asterales	Asteraceae	Gilruthia	osbornii	Gilruthia osbornii	Eudicots	Asterids	Campanuliidae	Asterales	Asteraceae	Schmidt-Lebuhn, A.N. 1434	CANB (CANB 812930)			Enriched	ERR7599373	322	190341	322	TRUE	Asterales	-	FALSE	TRUE	TRUE	Asterales_Asteraceae_Gilruthia_osbornii
s05756	PAFTOL	Eudicots	Asterids	Campanuliidae	Asterales	Asteraceae	Glebionis	segetum	Glebionis segetum	Eudicots	Asterids	Campanuliidae	Asterales	Asteraceae	Hidalgo, O. 275	BC			Enriched	ERR7618484	317	170556	315	TRUE	Asterales	-	FALSE	TRUE	TRUE	Asterales_Asteraceae_Glebionis_segetum
s11414	PAFTOL	Eudicots	Asterids	Campanuliidae	Asterales	Asteraceae	Glossocardia	bidens	Glossocardia bidens	Eudicots	Asterids	Campanuliidae	Asterales	Asteraceae	Tyson-Doneley, T. GAQLD0004	K			Enriched	ERR7619555	264	153078	263	TRUE	Asterales	-	FALSE	TRUE	TRUE	Asterales_Asteraceae_Glossocardia_bidens
s18709	PAFTOL	Eudicots	Asterids	Campanuliidae	Asterales	Asteraceae	Gnaphaliothamnus	lavandulifolius	Gnaphaliothamnus lavandulifolius	Eudicots	Asterids	Campanuliidae	Asterales	Asteraceae	Galbany-Casals, M. 2435	BC			Enriched	ERR7621681	339	219567	337	TRUE	Asterales	-	FALSE	TRUE	TRUE	Asterales_Asteraceae_Gnaphaliothamnus_lavandulifolius
s27947	GAP	Eudicots	Asterids	Campanuliidae	Asterales	Asteraceae	Gnephosis	tenuissima	Gnephosis tenuissima	Eudicots	Asterids	Campanuliidae	Asterales	Asteraceae	Schmidt-Lebuhn, A.N. 1637	CANB (CANB 867605)			Enriched	ERR7599374	330	202860	328	TRUE	Asterales	-	FALSE	TRUE	TRUE	Asterales_Asteraceae_Gnephosis_tenuissima
s14909	PAFTOL	Eudicots	Asterids	Campanuliidae	Asterales	Asteraceae	Goldmanella	sarmentosa	Goldmanella sarmentosa	Eudicots	Asterids	Campanuliidae	Asterales	Asteraceae	Christenhusz, M.J.M. 6105	K	Kew DNA Bank (41383)	Mexico	Enriched	ERR7621250	329	207540	328	TRUE	Asterales	-	FALSE	TRUE	TRUE	Asterales_Asteraceae_Goldmanella_sarmentosa
s05584	PAFTOL	Eudicots	Asterids	Campanuliidae	Asterales	Asteraceae	Gongylolepis	benthamiana	Gongylolepis benthamiana	Eudicots	Asterids	Campanuliidae	Asterales	Asteraceae	Kubitzki 97-23	K	Kew DNA Bank (3291)		Enriched	ERR5033729	343	219180	343	TRUE	Asterales	-	FALSE	TRUE	TRUE	Asterales_Asteraceae_Gongylolepis_benthamiana
s14955	PAFTOL	Eudicots	Asterids	Campanuliidae	Asterales	Asteraceae	Goniocaulon	indicum	Goniocaulon indicum	Eudicots	Asterids	Campanuliidae	Asterales	Asteraceae	Friis, I. 6768	K	Kew DNA Bank (21497)	Ethiopia	Enriched	ERR7621270	330	205206	330	TRUE	Asterales	-	FALSE	TRUE	TRUE	Asterales_Asteraceae_Goniocaulon_indicum
s05750	PAFTOL	Eudicots	Asterids	Campanuliidae	Asterales	Asteraceae	Gonospermum	ferulaceum	Gonospermum ferulaceum	Eudicots	Asterids	Campanuliidae	Asterales	Asteraceae	Hidalgo, O. JBB-IV-2017-3	BC			Enriched	ERR7618481	292	163767	290	TRUE	Asterales	-	FALSE	TRUE	TRUE	Asterales_Asteraceae_Gonospermum_ferulaceum
s19265	PAFTOL	Eudicots	Asterids	Campanuliidae	Asterales	Asteraceae	Gorteria	alienata	Gorteria alienata	Eudicots	Asterids	Campanuliidae	Asterales	Asteraceae	Koekemoer, M. 2042	PRE (PRE573962)			Enriched	ERR10978016	333	178932	331	TRUE	Asterales	-	FALSE	TRUE	FALSE	Asterales_Asteraceae_Gorteria_alienata
s15029	PAFTOL	Eudicots	Asterids	Campanuliidae	Asterales	Asteraceae	Gorteria	personata	Gorteria personata	Eudicots	Asterids	Campanuliidae	Asterales	Asteraceae	Manning, J.C. 2866	K	Kew DNA Bank (28318)	South Africa	Enriched	ERR7621304	331	195066	330	TRUE	Asterales	-	FALSE	TRUE	TRUE	Asterales_Asteraceae_Gorteria_personata
s27949	GAP	Eudicots	Asterids	Campanuliidae	Asterales	Asteraceae	Gratwickia	monochaeta	Gratwickia monochaeta	Eudicots	Asterids	Campanuliidae	Asterales	Asteraceae	Eichler, Hj. 18854	CANB (CANB 799228)			Enriched	ERR7599375	330	175902	329	TRUE	Asterales	-	FALSE	TRUE	TRUE	Asterales_Asteraceae_Gratwickia_monochaeta
s05739	PAFTOL	Eudicots	Asterids	Campanuliidae	Asterales	Asteraceae	Grindelia	brachystephana	Grindelia brachystephana	Eudicots	Asterids	Campanuliidae	Asterales	Asteraceae	Hidalgo, O. AR-5	HTW			Enriched	ERR5033765	335	209772	335	TRUE	Asterales	-	FALSE	TRUE	TRUE	Asterales_Asteraceae_Grindelia_brachystephana
s20423	SRA	Eudicots	Asterids	Campanuliidae	Asterales	Asteraceae	Guizotia	abyssinica	Guizotia abyssinica	Eudicots	Asterids	Campanuliidae	Asterales	Asteraceae					Unclassified SRA	SRR5237269	333	238017	333	FALSE	Asterales	-	FALSE	TRUE	TRUE	Asterales_Asteraceae_Guizotia_abyssinica
s14491	PAFTOL	Eudicots	Asterids	Campanuliidae	Asterales	Asteraceae	Gundelia	tournefortii	Gundelia tournefortii	Eudicots	Asterids	Campanuliidae	Asterales	Asteraceae		K	Millenium Seed Bank (4046)		Enriched	ERR7621147	286	178467	286	TRUE	Asterales	-	FALSE	TRUE	TRUE	Asterales_Asteraceae_Gundelia_tournefortii
s14813	PAFTOL	Eudicots	Asterids	Campanuliidae	Asterales	Asteraceae	Gutenbergia	cordifolia	Gutenbergia cordifolia	Eudicots	Asterids	Campanuliidae	Asterales	Asteraceae	Brummitt, N.A. 284	K			Enriched	ERR7621203	332	197379	332	TRUE	Asterales	-	FALSE	TRUE	TRUE	Asterales_Asteraceae_Gutenbergia_cordifolia
s28797	SRA	Eudicots	Asterids	Campanuliidae	Asterales	Asteraceae	Gymnanthemum	amygdalinum	Gymnanthemum amygdalinum	Eudicots	Asterids	Campanuliidae	Asterales	Asteraceae					Unclassified SRA	SRR13364360	169	137745	169	FALSE	Asterales	-	FALSE	TRUE	TRUE	Asterales_Asteraceae_Gymnanthemum_amygdalinum
s05647	PAFTOL	Eudicots	Asterids	Campanuliidae	Asterales	Asteraceae	Gymnarrhena	micrantha	Gymnarrhena micrantha	Eudicots	Asterids	Campanuliidae	Asterales	Asteraceae	Odwan, T. 2007JOR5-4	K			Enriched	ERR7618408	337	206670	337	TRUE	Asterales	-	FALSE	TRUE	TRUE	Asterales_Asteraceae_Gymnarrhena_micrantha
s05810	PAFTOL	Eudicots	Asterids	Campanuliidae	Asterales	Asteraceae	Gymnocoronis	spilanthoides	Gymnocoronis spilanthoides	Eudicots	Asterids	Campanuliidae	Asterales	Asteraceae	Guttierrez, D.G. 1665	BA			Enriched	ERR7618525	335	213213	335	TRUE	Asterales	-	FALSE	TRUE	TRUE	Asterales_Asteraceae_Gymnocoronis_spilanthoides
s21831	PAFTOL	Eudicots	Asterids	Campanuliidae	Asterales	Asteraceae	Gynoxys	cuicochensis	Gynoxys cuicochensis	Eudicots	Asterids	Campanuliidae	Asterales	Asteraceae	Jorgensen, P.M. 760	QCA			Enriched	ERR6041641	268	171417	268	TRUE	Asterales	-	FALSE	TRUE	FALSE	Asterales_Asteraceae_Gynoxys_cuicochensis
s11373	PAFTOL	Eudicots	Asterids	Campanuliidae	Asterales	Asteraceae	Gynoxys	miniphylla	Gynoxys miniphylla	Eudicots	Asterids	Campanuliidae	Asterales	Asteraceae	Aguirre, N. 44	QCA			Enriched	ERR6041607	292	170715	291	TRUE	Asterales	-	FALSE	TRUE	TRUE	Asterales_Asteraceae_Gynoxys_miniphylla
s05696	PAFTOL	Eudicots	Asterids	Campanuliidae	Asterales	Asteraceae	Gynura	sechellensis	Gynura sechellensis	Eudicots	Asterids	Campanuliidae	Asterales	Asteraceae		K	Living collection: K (1973-4143)		Enriched	ERR7618445	264	154587	264	TRUE	Asterales	-	FALSE	TRUE	TRUE	Asterales_Asteraceae_Gynura_sechellensis
s05613	PAFTOL	Eudicots	Asterids	Campanuliidae	Asterales	Asteraceae	Gypothamnium	pinifolium	Gypothamnium pinifolium	Eudicots	Asterids	Campanuliidae	Asterales	Asteraceae	Luebert 2747/1141	SGO			Enriched	ERR7618391	341	191937	340	TRUE	Asterales	-	FALSE	TRUE	TRUE	Asterales_Asteraceae_Gypothamnium_pinifolium
s14961	PAFTOL	Eudicots	Asterids	Campanuliidae	Asterales	Asteraceae	Haastia	sinclairii	Haastia sinclairii	Eudicots	Asterids	Campanuliidae	Asterales	Asteraceae	Given 12374	K	Kew DNA Bank (39046)	New Zealand	Enriched	ERR7621271	324	173928	324	TRUE	Asterales	-	FALSE	TRUE	TRUE	Asterales_Asteraceae_Haastia_sinclairii
s27951	GAP	Eudicots	Asterids	Campanuliidae	Asterales	Asteraceae	Haeckeria	cassiniiformis	Haeckeria cassiniiformis	Eudicots	Asterids	Campanuliidae	Asterales	Asteraceae	Orchard, A.E. 6214	CANB (CANB 595279)			Enriched	ERR7599376	327	185748	326	TRUE	Asterales	-	FALSE	TRUE	TRUE	Asterales_Asteraceae_Haeckeria_cassiniiformis
s27953	GAP	Eudicots	Asterids	Campanuliidae	Asterales	Asteraceae	Haegiela	tatei	Haegiela tatei	Eudicots	Asterids	Campanuliidae	Asterales	Asteraceae	Bayer, R.J. SA97023	CANB (CANB 500459)			Enriched	ERR7599377	308	157782	299	TRUE	Asterales	-	FALSE	TRUE	TRUE	Asterales_Asteraceae_Haegiela_tatei
s11372	PAFTOL	Eudicots	Asterids	Campanuliidae	Asterales	Asteraceae	Haplocarpha	lyrata	Haplocarpha lyrata	Eudicots	Asterids	Campanuliidae	Asterales	Asteraceae		K	Millenium Seed Bank (2442020)		Enriched	ERR7619527	288	155772	288	TRUE	Asterales	-	FALSE	TRUE	TRUE	Asterales_Asteraceae_Haplocarpha_lyrata
s05777	PAFTOL	Eudicots	Asterids	Campanuliidae	Asterales	Asteraceae	Haploesthes	greggii	Haploesthes greggii	Eudicots	Asterids	Campanuliidae	Asterales	Asteraceae	Manning, P. 3938	K			Enriched	ERR7618500	320	199713	320	TRUE	Asterales	-	FALSE	TRUE	TRUE	Asterales_Asteraceae_Haploesthes_greggii
s05740	PAFTOL	Eudicots	Asterids	Campanuliidae	Asterales	Asteraceae	Haplopappus	glutinosus	Haplopappus glutinosus	Eudicots	Asterids	Campanuliidae	Asterales	Asteraceae	Gonzalez, C. 914	HTW			Enriched	ERR5033766	277	150861	276	TRUE	Asterales	-	FALSE	TRUE	TRUE	Asterales_Asteraceae_Haplopappus_glutinosus
s27955	GAP	Eudicots	Asterids	Campanuliidae	Asterales	Asteraceae	Haptotrichion	conicum	Haptotrichion conicum	Eudicots	Asterids	Campanuliidae	Asterales	Asteraceae	Brand, G.N. 286	PERTH (PERTH 7373465)			Enriched	ERR7599378	322	197949	322	TRUE	Asterales	-	FALSE	TRUE	TRUE	Asterales_Asteraceae_Haptotrichion_conicum
s05624	PAFTOL	Eudicots	Asterids	Campanuliidae	Asterales	Asteraceae	Hecastocleis	shockleyi	Hecastocleis shockleyi	Eudicots	Asterids	Campanuliidae	Asterales	Asteraceae	Matson, S. Death Valley VII-2015'	BC			Enriched	ERR7618397	339	210480	339	TRUE	Asterales	-	FALSE	TRUE	TRUE	Asterales_Asteraceae_Hecastocleis_shockleyi
s05678	PAFTOL	Eudicots	Asterids	Campanuliidae	Asterales	Asteraceae	Hedypnois	rhagadioloides	Hedypnois rhagadioloides	Eudicots	Asterids	Campanuliidae	Asterales	Asteraceae		K	Millenium Seed Bank (2318117)		Enriched	ERR7618432	341	224556	340	TRUE	Asterales	-	FALSE	TRUE	TRUE	Asterales_Asteraceae_Hedypnois_rhagadioloides
s17243	OneKP	Eudicots	Asterids	Campanuliidae	Asterales	Asteraceae	Helenium	autumnale	Helenium autumnale	Eudicots	Asterids	Campanuliidae	Asterales	Asteraceae	Chase, M.W. 34446	K			Unclassified SRA	ERR2040659	340	230566	338	FALSE	Asterales	-	FALSE	TRUE	TRUE	Asterales_Asteraceae_Helenium_autumnale
s11424	PAFTOL	Eudicots	Asterids	Campanuliidae	Asterales	Asteraceae	Helianthella	quinquenervis	Helianthella quinquenervis	Eudicots	Asterids	Campanuliidae	Asterales	Asteraceae	Novo, K. AZ932-013	K			Enriched	ERR7619564	322	179424	322	TRUE	Asterales	-	FALSE	TRUE	TRUE	Asterales_Asteraceae_Helianthella_quinquenervis
s18561	Annotated genome	Eudicots	Asterids	Campanuliidae	Asterales	Asteraceae	Helianthus	annuus	Helianthus annuus	Eudicots	Asterids	Campanuliidae	Asterales	Asteraceae					Assembled genome	PRJNA345532	344	277154	344	FALSE	Asterales	-	FALSE	TRUE	TRUE	Asterales_Asteraceae_Helianthus_annuus
s05792	PAFTOL	Eudicots	Asterids	Campanuliidae	Asterales	Asteraceae	Helianthus	divaricatus	Helianthus divaricatus	Eudicots	Asterids	Campanuliidae	Asterales	Asteraceae	Christenhusz, M.J.M. USA-VII-2017-8	BC			Enriched	ERR7618511	316	179973	316	TRUE	Asterales	-	FALSE	TRUE	FALSE	Asterales_Asteraceae_Helianthus_divaricatus
s18711	PAFTOL	Eudicots	Asterids	Campanuliidae	Asterales	Asteraceae	Helichrysopsis	septentrionalis	Helichrysopsis septentrionalis	Eudicots	Asterids	Campanuliidae	Asterales	Asteraceae	Mucina, L. 070801/1	BC			Enriched	ERR7621682	305	152301	304	TRUE	Asterales	-	FALSE	TRUE	TRUE	Asterales_Asteraceae_Helichrysopsis_septentrionalis
s28001	GAP	Eudicots	Asterids	Campanuliidae	Asterales	Asteraceae	Helichrysum	luteoalbum	Helichrysum luteoalbum	Eudicots	Asterids	Campanuliidae	Asterales	Asteraceae	Schmidt-Lebuhn, A.N. 1516	CANB (CANB 813011)			Enriched	ERR7599396	341	220593	341	TRUE	Asterales	-	FALSE	TRUE	TRUE	Asterales_Asteraceae_Helichrysum_luteoalbum
s04951	PAFTOL	Eudicots	Asterids	Campanuliidae	Asterales	Asteraceae	Helichrysum	orientale	Helichrysum orientale	Eudicots	Asterids	Campanuliidae	Asterales	Asteraceae	Chase, M.W. 16487	K	Living collection: K (1976-2667); Kew DNA Bank (16312)	Greece	Enriched	ERR5033558	294	176526	294	TRUE	Asterales	-	FALSE	TRUE	FALSE	Asterales_Asteraceae_Helichrysum_orientale
s05717	PAFTOL	Eudicots	Asterids	Campanuliidae	Asterales	Asteraceae	Helichrysum	stoechas	Helichrysum stoechas	Eudicots	Asterids	Campanuliidae	Asterales	Asteraceae	Hidalgo, O. 254	BC			Enriched	ERR5236284	296	171684	296	TRUE	Asterales	-	FALSE	TRUE	FALSE	Asterales_Asteraceae_Helichrysum_stoechas
s19259	PAFTOL	Eudicots	Asterids	Campanuliidae	Asterales	Asteraceae	Heliocauta	atlantica	Heliocauta atlantica	Eudicots	Asterids	Campanuliidae	Asterales	Asteraceae	Alvarez, I. 2348	MA			Enriched	ERR9230195	304	179193	304	TRUE	Asterales	-	FALSE	TRUE	TRUE	Asterales_Asteraceae_Heliocauta_atlantica
s11425	PAFTOL	Eudicots	Asterids	Campanuliidae	Asterales	Asteraceae	Heliopsis	buphthalmoides	Heliopsis buphthalmoides	Eudicots	Asterids	Campanuliidae	Asterales	Asteraceae	Calzada, J.I. 24559	K			Enriched	ERR7619565	334	199446	332	TRUE	Asterales	-	FALSE	TRUE	TRUE	Asterales_Asteraceae_Heliopsis_buphthalmoides
s14815	PAFTOL	Eudicots	Asterids	Campanuliidae	Asterales	Asteraceae	Helminthotheca	echioides	Helminthotheca echioides	Eudicots	Asterids	Campanuliidae	Asterales	Asteraceae	Hidalgo, O. 289	BC			Enriched	ERR7621204	341	218598	341	TRUE	Asterales	-	FALSE	TRUE	TRUE	Asterales_Asteraceae_Helminthotheca_echioides
s11363	PAFTOL	Eudicots	Asterids	Campanuliidae	Asterales	Asteraceae	Herderia	truncata	Herderia truncata	Eudicots	Asterids	Campanuliidae	Asterales	Asteraceae	Bako, B. BUR-286	K			Enriched	ERR7619521	328	205071	327	TRUE	Asterales	-	FALSE	TRUE	TRUE	Asterales_Asteraceae_Herderia_truncata
s19261	PAFTOL	Eudicots	Asterids	Campanuliidae	Asterales	Asteraceae	Hertia	alata	Hertia alata	Eudicots	Asterids	Campanuliidae	Asterales	Asteraceae	Koekemoer, M. s.n.	PRE (PRE586205)			Enriched	ERR10978014	301	145260	297	TRUE	Asterales	-	FALSE	TRUE	TRUE	Asterales_Asteraceae_Hertia_alata
s11371	PAFTOL	Eudicots	Asterids	Campanuliidae	Asterales	Asteraceae	Heterolepis	aliena	Heterolepis aliena	Eudicots	Asterids	Campanuliidae	Asterales	Asteraceae	Botha, P. PB (4)036	K			Enriched	ERR7619526	298	178428	298	TRUE	Asterales	-	FALSE	TRUE	TRUE	Asterales_Asteraceae_Heterolepis_aliena
s19263	PAFTOL	Eudicots	Asterids	Campanuliidae	Asterales	Asteraceae	Heterotheca	canescens	Heterotheca canescens	Eudicots	Asterids	Campanuliidae	Asterales	Asteraceae		K			Enriched	ERR10978015	337	216147	335	TRUE	Asterales	-	FALSE	TRUE	TRUE	Asterales_Asteraceae_Heterotheca_canescens
s05675	PAFTOL	Eudicots	Asterids	Campanuliidae	Asterales	Asteraceae	Hieracium	avilae	Hieracium avilae	Eudicots	Asterids	Campanuliidae	Asterales	Asteraceae	Christenhusz, M.J.M. CO-II-2017-1	BC			Enriched	ERR7618429	315	186747	314	TRUE	Asterales	-	FALSE	TRUE	FALSE	Asterales_Asteraceae_Hieracium_avilae
s21833	PAFTOL	Eudicots	Asterids	Campanuliidae	Asterales	Asteraceae	Hieracium	jubatum	Hieracium jubatum	Eudicots	Asterids	Campanuliidae	Asterales	Asteraceae	Aguirre, N. 48	QCA			Enriched	ERR6041642	262	171099	261	TRUE	Asterales	-	FALSE	TRUE	TRUE	Asterales_Asteraceae_Hieracium_jubatum
s11401	PAFTOL	Eudicots	Asterids	Campanuliidae	Asterales	Asteraceae	Hinterhubera	columbica	Hinterhubera columbica	Eudicots	Asterids	Campanuliidae	Asterales	Asteraceae	Gomez, L. 1116	QCA			Enriched	ERR7619544	294	159828	294	TRUE	Asterales	-	FALSE	TRUE	TRUE	Asterales_Asteraceae_Hinterhubera_columbica
s14981	PAFTOL	Eudicots	Asterids	Campanuliidae	Asterales	Asteraceae	Hippia	frutescens	Hippia frutescens	Eudicots	Asterids	Campanuliidae	Asterales	Asteraceae	Goldblatt, P. 12570	K	Kew DNA Bank (27679)	South Africa	Enriched	ERR7621281	305	188118	303	TRUE	Asterales	-	FALSE	TRUE	TRUE	Asterales_Asteraceae_Hippia_frutescens
s24315	SRA	Eudicots	Asterids	Campanuliidae	Asterales	Asteraceae	Hirpicium	armerioides	Hirpicium armerioides	Eudicots	Asterids	Campanuliidae	Asterales	Asteraceae					Unclassified SRA	SRR5237175	308	222804	307	FALSE	Asterales	-	FALSE	TRUE	FALSE	Asterales_Asteraceae_Hirpicium_armerioides
s15033	PAFTOL	Eudicots	Asterids	Campanuliidae	Asterales	Asteraceae	Hirpicium	integrifolium	Hirpicium integrifolium	Eudicots	Asterids	Campanuliidae	Asterales	Asteraceae	Manning, J.C. 2849	K	Kew DNA Bank (28321)	South Africa	Enriched	ERR7621306	320	206649	319	TRUE	Asterales	-	FALSE	TRUE	TRUE	Asterales_Asteraceae_Hirpicium_integrifolium
s05688	PAFTOL	Eudicots	Asterids	Campanuliidae	Asterales	Asteraceae	Homogyne	alpina	Homogyne alpina	Eudicots	Asterids	Campanuliidae	Asterales	Asteraceae	Hidalgo, O. 298	BC			Enriched	ERR7618438	329	197250	328	TRUE	Asterales	-	FALSE	TRUE	TRUE	Asterales_Asteraceae_Homogyne_alpina
s24703	PAFTOL	Eudicots	Asterids	Campanuliidae	Asterales	Asteraceae	Hoplophyllum	spinosum	Hoplophyllum spinosum	Eudicots	Asterids	Campanuliidae	Asterales	Asteraceae	Koekemoer, M. 2045	PRE (PRE561934)			Enriched	ERR10978072	331	187296	330	TRUE	Asterales	-	FALSE	TRUE	TRUE	Asterales_Asteraceae_Hoplophyllum_spinosum
s16951	PAFTOL	Eudicots	Asterids	Campanuliidae	Asterales	Asteraceae	Hubertia	ambavilla	Hubertia ambavilla	Eudicots	Asterids	Campanuliidae	Asterales	Asteraceae	Robert, Y. s.n.	P			Enriched	ERR7621648	331	226524	331	TRUE	Asterales	-	FALSE	TRUE	TRUE	Asterales_Asteraceae_Hubertia_ambavilla
s27957	GAP	Eudicots	Asterids	Campanuliidae	Asterales	Asteraceae	Hullsia	argillicola	Hullsia argillicola	Eudicots	Asterids	Campanuliidae	Asterales	Asteraceae	Henshall, T.S. 2686	CANB (CANB 328984)			Enriched	ERR7803724	148	43959	136	TRUE	Asterales	-	FALSE	TRUE	TRUE	Asterales_Asteraceae_Hullsia_argillicola
s18713	PAFTOL	Eudicots	Asterids	Campanuliidae	Asterales	Asteraceae	Humeocline	madagascariensis	Humeocline madagascariensis	Eudicots	Asterids	Campanuliidae	Asterales	Asteraceae	Galbany-Casals, M. 2730	BC			Enriched	ERR7621683	342	231897	342	TRUE	Asterales	-	FALSE	TRUE	TRUE	Asterales_Asteraceae_Humeocline_madagascariensis
s05616	PAFTOL	Eudicots	Asterids	Campanuliidae	Asterales	Asteraceae	Hyalis	argentea	Hyalis argentea	Eudicots	Asterids	Campanuliidae	Asterales	Asteraceae	Hidalgo, O. AR-4	HTW			Enriched	ERR5033735	343	205035	342	TRUE	Asterales	-	FALSE	TRUE	TRUE	Asterales_Asteraceae_Hyalis_argentea
s27959	GAP	Eudicots	Asterids	Campanuliidae	Asterales	Asteraceae	Hyalochlamys	globifera	Hyalochlamys globifera	Eudicots	Asterids	Campanuliidae	Asterales	Asteraceae	Paijmans, K. 3733	CANB (CANB 303961)			Enriched	ERR7599379	204	93735	192	TRUE	Asterales	-	FALSE	TRUE	TRUE	Asterales_Asteraceae_Hyalochlamys_globifera
s11340	PAFTOL	Eudicots	Asterids	Campanuliidae	Asterales	Asteraceae	Hyaloseris	cinerea	Hyaloseris cinerea	Eudicots	Asterids	Campanuliidae	Asterales	Asteraceae	Guttierrez, D.G. 1363	BA (BA94561)			Enriched	ERR7619509	311	180651	311	TRUE	Asterales	-	FALSE	TRUE	FALSE	Asterales_Asteraceae_Hyaloseris_cinerea
s05582	PAFTOL	Eudicots	Asterids	Campanuliidae	Asterales	Asteraceae	Hyaloseris	salicifolia	Hyaloseris salicifolia	Eudicots	Asterids	Campanuliidae	Asterales	Asteraceae	Palazzesi, L. s.n.	BA (BA94623)			Enriched	ERR7618374	205	102336	205	TRUE	Asterales	-	FALSE	TRUE	TRUE	Asterales_Asteraceae_Hyaloseris_salicifolia
s24759	PAFTOL	Eudicots	Asterids	Campanuliidae	Asterales	Asteraceae	Hydroidea	elsiae	Hydroidea elsiae	Eudicots	Asterids	Campanuliidae	Asterales	Asteraceae	Bergh, N.G. 1717	NBG			Enriched	ERR10978096	323	177993	321	TRUE	Asterales	-	FALSE	TRUE	TRUE	Asterales_Asteraceae_Hydroidea_elsiae
s14983	PAFTOL	Eudicots	Asterids	Campanuliidae	Asterales	Asteraceae	Hymenolepis	gnidioides	Hymenolepis gnidioides	Eudicots	Asterids	Campanuliidae	Asterales	Asteraceae	Goldblatt, P. 12576	K	Kew DNA Bank (27821)	South Africa	Enriched	ERR7621282	300	183186	300	TRUE	Asterales	-	FALSE	TRUE	TRUE	Asterales_Asteraceae_Hymenolepis_gnidioides
s21205	SRA	Eudicots	Asterids	Campanuliidae	Asterales	Asteraceae	Hymenopappus	tenuifolius	Hymenopappus tenuifolius	Eudicots	Asterids	Campanuliidae	Asterales	Asteraceae					Unclassified SRA	SRR5237264	222	150747	221	FALSE	Asterales	-	FALSE	TRUE	TRUE	Asterales_Asteraceae_Hymenopappus_tenuifolius
s19267	PAFTOL	Eudicots	Asterids	Campanuliidae	Asterales	Asteraceae	Hymenostemma	pseudanthemis	Hymenostemma pseudanthemis	Eudicots	Asterids	Campanuliidae	Asterales	Asteraceae	Tomasello, S. 198	MA (MA-01-00862312)			Enriched	ERR7621903	302	190395	302	TRUE	Asterales	-	FALSE	TRUE	TRUE	Asterales_Asteraceae_Hymenostemma_pseudanthemis
s11411	PAFTOL	Eudicots	Asterids	Campanuliidae	Asterales	Asteraceae	Hymenoxys	hoopesii	Hymenoxys hoopesii	Eudicots	Asterids	Campanuliidae	Asterales	Asteraceae		K	Living collection: K (2008-1178)		Enriched	ERR7619552	289	163404	287	TRUE	Asterales	-	FALSE	TRUE	TRUE	Asterales_Asteraceae_Hymenoxys_hoopesii
s14489	PAFTOL	Eudicots	Asterids	Campanuliidae	Asterales	Asteraceae	Hyoseris	lucida	Hyoseris lucida	Eudicots	Asterids	Campanuliidae	Asterales	Asteraceae	Garnatje, T. s.n.	BCN			Enriched	ERR7621146	311	203244	310	TRUE	Asterales	-	FALSE	TRUE	TRUE	Asterales_Asteraceae_Hyoseris_lucida
s21835	PAFTOL	Eudicots	Asterids	Campanuliidae	Asterales	Asteraceae	Hypochaeris	echegarayi	Hypochaeris echegarayi	Eudicots	Asterids	Campanuliidae	Asterales	Asteraceae	Meneses, R.I. 4855	LPB			Enriched	ERR6041643	326	225627	326	TRUE	Asterales	-	FALSE	TRUE	TRUE	Asterales_Asteraceae_Hypochaeris_echegarayi
s14819	PAFTOL	Eudicots	Asterids	Campanuliidae	Asterales	Asteraceae	Hypochaeris	maculata	Hypochaeris maculata	Eudicots	Asterids	Campanuliidae	Asterales	Asteraceae	Hidalgo, O. 314	BC			Enriched	ERR7621206	311	192201	311	TRUE	Asterales	-	FALSE	TRUE	FALSE	Asterales_Asteraceae_Hypochaeris_maculata
s14455	PAFTOL	Eudicots	Asterids	Campanuliidae	Asterales	Asteraceae	Ianthopappus	corymbosus	Ianthopappus corymbosus	Eudicots	Asterids	Campanuliidae	Asterales	Asteraceae	Roque 462	K (K001086807)			Enriched	ERR7621131	294	138378	289	TRUE	Asterales	-	FALSE	TRUE	TRUE	Asterales_Asteraceae_Ianthopappus_corymbosus
s14953	PAFTOL	Eudicots	Asterids	Campanuliidae	Asterales	Asteraceae	Ifloga	ambigua	Ifloga ambigua	Eudicots	Asterids	Campanuliidae	Asterales	Asteraceae	Forest, F. 638	K	Kew DNA Bank (27902)	South Africa	Enriched	ERR7621269	323	206343	323	TRUE	Asterales	-	FALSE	TRUE	FALSE	Asterales_Asteraceae_Ifloga_ambigua
s14979	PAFTOL	Eudicots	Asterids	Campanuliidae	Asterales	Asteraceae	Ifloga	polycnemoides	Ifloga polycnemoides	Eudicots	Asterids	Campanuliidae	Asterales	Asteraceae	Goldblatt, P. 12446	K	Kew DNA Bank (27647)	South Africa	Enriched	ERR7621280	327	212340	326	TRUE	Asterales	-	FALSE	TRUE	TRUE	Asterales_Asteraceae_Ifloga_polycnemoides
s24705	PAFTOL	Eudicots	Asterids	Campanuliidae	Asterales	Asteraceae	Inezia	integrifolia	Inezia integrifolia	Eudicots	Asterids	Campanuliidae	Asterales	Asteraceae	Koekemoer, M. 2239	PRE (PRE573563)			Enriched	ERR10978073	249	101418	240	TRUE	Asterales	-	FALSE	TRUE	TRUE	Asterales_Asteraceae_Inezia_integrifolia
s16955	PAFTOL	Eudicots	Asterids	Campanuliidae	Asterales	Asteraceae	Inula	helenium	Inula helenium	Eudicots	Asterids	Campanuliidae	Asterales	Asteraceae		K	Living collection: K (2008-1457)		Enriched	ERR7621650	344	231516	343	TRUE	Asterales	-	FALSE	TRUE	TRUE	Asterales_Asteraceae_Inula_helenium
s27961	GAP	Eudicots	Asterids	Campanuliidae	Asterales	Asteraceae	Iotasperma	sessilifolia	Iotasperma sessilifolia	Eudicots	Asterids	Campanuliidae	Asterales	Asteraceae	Craven, L.A. 9772	CANB (CANB 502368)			Enriched	ERR7599380	324	196905	324	TRUE	Asterales	-	FALSE	TRUE	TRUE	Asterales_Asteraceae_Iotasperma_sessilifolia
s15135	PAFTOL	Eudicots	Asterids	Campanuliidae	Asterales	Asteraceae	Iphiona	scabra	Iphiona scabra	Eudicots	Asterids	Campanuliidae	Asterales	Asteraceae		K	Kew DNA Bank (71497)		Enriched	ERR7621353	329	205323	329	TRUE	Asterales	-	FALSE	TRUE	TRUE	Asterales_Asteraceae_Iphiona_scabra
s19269	PAFTOL	Eudicots	Asterids	Campanuliidae	Asterales	Asteraceae	Ismelia	carinata	Ismelia carinata	Eudicots	Asterids	Campanuliidae	Asterales	Asteraceae	Calvo, J. 648	MA (MA-01-00758358)			Enriched	ERR7621904	150	74529	147	TRUE	Asterales	-	FALSE	TRUE	TRUE	Asterales_Asteraceae_Ismelia_carinata
s05741	PAFTOL	Eudicots	Asterids	Campanuliidae	Asterales	Asteraceae	Isocoma	menziesii	Isocoma menziesii	Eudicots	Asterids	Campanuliidae	Asterales	Asteraceae	Christenhusz, M.J.M. 7413	BC			Enriched	ERR7618475	342	216660	342	TRUE	Asterales	-	FALSE	TRUE	TRUE	Asterales_Asteraceae_Isocoma_menziesii
s27963	GAP	Eudicots	Asterids	Campanuliidae	Asterales	Asteraceae	Isoetopsis	graminifolia	Isoetopsis graminifolia	Eudicots	Asterids	Campanuliidae	Asterales	Asteraceae	Schmidt-Lebuhn, A.N. 1500	CANB (CANB 812996)			Enriched	ERR10175672	336	217773	334	TRUE	Asterales	-	FALSE	TRUE	TRUE	Asterales_Asteraceae_Isoetopsis_graminifolia
s14821	PAFTOL	Eudicots	Asterids	Campanuliidae	Asterales	Asteraceae	Isostigma	peucedanifolium	Isostigma peucedanifolium	Eudicots	Asterids	Campanuliidae	Asterales	Asteraceae	Hidalgo, O. 562	BA			Enriched	ERR7621207	272	165987	272	TRUE	Asterales	-	FALSE	TRUE	TRUE	Asterales_Asteraceae_Isostigma_peucedanifolium
s11418	PAFTOL	Eudicots	Asterids	Campanuliidae	Asterales	Asteraceae	Iva	sp.	Iva sp.	Eudicots	Asterids	Campanuliidae	Asterales	Asteraceae	Allen, B. CBG-05-184	K			Enriched	ERR7619558	279	152499	278	TRUE	Asterales	-	FALSE	TRUE	TRUE	Asterales_Asteraceae_Iva_sp.
s15011	PAFTOL	Eudicots	Asterids	Campanuliidae	Asterales	Asteraceae	Ixeridium	laevigatum	Ixeridium laevigatum	Eudicots	Asterids	Campanuliidae	Asterales	Asteraceae	Johns, R.J. 9467	K	Kew DNA Bank (12862)	Indonesia	Enriched	ERR7621295	295	187788	295	TRUE	Asterales	-	FALSE	TRUE	TRUE	Asterales_Asteraceae_Ixeridium_laevigatum
s05734	PAFTOL	Eudicots	Asterids	Campanuliidae	Asterales	Asteraceae	Ixiochlamys	cuneifolia	Ixiochlamys cuneifolia	Eudicots	Asterids	Campanuliidae	Asterales	Asteraceae	Christenhusz, M.J.M. AU-VII-2015	BC			Enriched	ERR7618472	306	176301	306	TRUE	Asterales	-	FALSE	TRUE	TRUE	Asterales_Asteraceae_Ixiochlamys_cuneifolia
s15137	PAFTOL	Eudicots	Asterids	Campanuliidae	Asterales	Asteraceae	Ixiolaena	chloroleuca	Ixiolaena chloroleuca	Eudicots	Asterids	Campanuliidae	Asterales	Asteraceae		K	Kew DNA Bank (71748)		Enriched	ERR7621354	322	195366	319	TRUE	Asterales	-	FALSE	TRUE	TRUE	Asterales_Asteraceae_Ixiolaena_chloroleuca
s27965	GAP	Eudicots	Asterids	Campanuliidae	Asterales	Asteraceae	Ixodia	achilleoides	Ixodia achilleoides	Eudicots	Asterids	Campanuliidae	Asterales	Asteraceae	Schmidt-Lebuhn, A.N. 1839	CANB (CANB 908439)			Enriched	ERR7599381	321	198183	320	TRUE	Asterales	-	FALSE	TRUE	TRUE	Asterales_Asteraceae_Ixodia_achilleoides
s19271	PAFTOL	Eudicots	Asterids	Campanuliidae	Asterales	Asteraceae	Jacobaea	abrotanifolia	Jacobaea abrotanifolia	Eudicots	Asterids	Campanuliidae	Asterales	Asteraceae	Hidalgo, O. 471	BC			Enriched	ERR7621905	328	221508	328	TRUE	Asterales	-	FALSE	TRUE	TRUE	Asterales_Asteraceae_Jacobaea_abrotanifolia
s18761	PAFTOL	Eudicots	Asterids	Campanuliidae	Asterales	Asteraceae	Jaramilloa	hylibates	Jaramilloa hylibates	Eudicots	Asterids	Campanuliidae	Asterales	Asteraceae	Garcia, F. 892	MA			Enriched	ERR7621697	307	174801	307	TRUE	Asterales	-	FALSE	TRUE	TRUE	Asterales_Asteraceae_Jaramilloa_hylibates
s15085	PAFTOL	Eudicots	Asterids	Campanuliidae	Asterales	Asteraceae	Jasonia	tuberosa	Jasonia tuberosa	Eudicots	Asterids	Campanuliidae	Asterales	Asteraceae	Santos Vicente, M. 621	K	Kew DNA Bank (28294)	Spain	Enriched	ERR7621330	342	222255	342	TRUE	Asterales	-	FALSE	TRUE	TRUE	Asterales_Asteraceae_Jasonia_tuberosa
s11417	PAFTOL	Eudicots	Asterids	Campanuliidae	Asterales	Asteraceae	Jaumea	carnosa	Jaumea carnosa	Eudicots	Asterids	Campanuliidae	Asterales	Asteraceae	Sander, C. CA330-60	K			Enriched	ERR7619557	315	188640	315	TRUE	Asterales	-	FALSE	TRUE	TRUE	Asterales_Asteraceae_Jaumea_carnosa
s05594	PAFTOL	Eudicots	Asterids	Campanuliidae	Asterales	Asteraceae	Jungia	polita	Jungia polita	Eudicots	Asterids	Campanuliidae	Asterales	Asteraceae	Palazzesi, L. s.n.	BA (BA94628)			Enriched	ERR7618380	275	131994	274	TRUE	Asterales	-	FALSE	TRUE	TRUE	Asterales_Asteraceae_Jungia_polita
s14483	PAFTOL	Eudicots	Asterids	Campanuliidae	Asterales	Asteraceae	Jurinea	pinnata	Jurinea pinnata	Eudicots	Asterids	Campanuliidae	Asterales	Asteraceae	Molero, J. 42124	BCN (BCN132666)			Enriched	ERR7621144	216	102660	214	TRUE	Asterales	-	FALSE	TRUE	TRUE	Asterales_Asteraceae_Jurinea_pinnata
s23517	PAFTOL	Eudicots	Asterids	Campanuliidae	Asterales	Asteraceae	Karvandarina	aphylla	Karvandarina aphylla	Eudicots	Asterids	Campanuliidae	Asterales	Asteraceae	Rechinger, K.H. 54884	K (K001275786)			Enriched	ERR10978061	311	142155	305	TRUE	Asterales	-	FALSE	TRUE	TRUE	Asterales_Asteraceae_Karvandarina_aphylla
s14509	PAFTOL	Eudicots	Asterids	Campanuliidae	Asterales	Asteraceae	Kaschgaria	brachanthemoides	Kaschgaria brachanthemoides	Eudicots	Asterids	Campanuliidae	Asterales	Asteraceae	Susanna, A. 2129	BC			Enriched	ERR7621156	265	157125	264	TRUE	Asterales	-	FALSE	TRUE	TRUE	Asterales_Asteraceae_Kaschgaria_brachanthemoides
s15013	PAFTOL	Eudicots	Asterids	Campanuliidae	Asterales	Asteraceae	Keysseria	sp.	Keysseria sp.	Eudicots	Asterids	Campanuliidae	Asterales	Asteraceae	Johns, R.J. 9369	K	Kew DNA Bank (5412)	Indonesia	Enriched	ERR7621296	316	190095	315	TRUE	Asterales	-	FALSE	TRUE	TRUE	Asterales_Asteraceae_Keysseria_sp.
s27967	GAP	Eudicots	Asterids	Campanuliidae	Asterales	Asteraceae	Kippistia	suaedifolia	Kippistia suaedifolia	Eudicots	Asterids	Campanuliidae	Asterales	Asteraceae	Crisp, M.D. 11452	CANB (CANB 869024)			Enriched	ERR7599382	332	219612	332	TRUE	Asterales	-	FALSE	TRUE	TRUE	Asterales_Asteraceae_Kippistia_suaedifolia
s14823	PAFTOL	Eudicots	Asterids	Campanuliidae	Asterales	Asteraceae	Klasea	lycopifolia	Klasea lycopifolia	Eudicots	Asterids	Campanuliidae	Asterales	Asteraceae	Balant, M. 32	NHMR			Enriched	ERR7621208	336	202311	336	TRUE	Asterales	-	FALSE	TRUE	TRUE	Asterales_Asteraceae_Klasea_lycopifolia
s14825	PAFTOL	Eudicots	Asterids	Campanuliidae	Asterales	Asteraceae	Kleinia	abyssinica	Kleinia abyssinica	Eudicots	Asterids	Campanuliidae	Asterales	Asteraceae		K	Living collection: K (1975-305)		Enriched	ERR7621209	230	135183	229	TRUE	Asterales	-	FALSE	TRUE	TRUE	Asterales_Asteraceae_Kleinia_abyssinica
s05817	PAFTOL	Eudicots	Asterids	Campanuliidae	Asterales	Asteraceae	Koanophyllon	solidaginifolium	Koanophyllon solidaginifolium	Eudicots	Asterids	Campanuliidae	Asterales	Asteraceae	Leighton, D. s.n.	K			Enriched	ERR7618529	301	168915	301	TRUE	Asterales	-	FALSE	TRUE	TRUE	Asterales_Asteraceae_Koanophyllon_solidaginifolium
s14985	PAFTOL	Eudicots	Asterids	Campanuliidae	Asterales	Asteraceae	Lachnospermum	fasciculatum	Lachnospermum fasciculatum	Eudicots	Asterids	Campanuliidae	Asterales	Asteraceae	Goldblatt, P. 12633	K	Kew DNA Bank (27814)	South Africa	Enriched	ERR7621283	306	190806	306	TRUE	Asterales	-	FALSE	TRUE	TRUE	Asterales_Asteraceae_Lachnospermum_fasciculatum
s05668	PAFTOL	Eudicots	Asterids	Campanuliidae	Asterales	Asteraceae	Lactuca	floridana	Lactuca floridana	Eudicots	Asterids	Campanuliidae	Asterales	Asteraceae	Hansen, J. CBG-2006-383	K			Enriched	ERR5033752	320	187881	320	TRUE	Asterales	-	FALSE	TRUE	FALSE	Asterales_Asteraceae_Lactuca_floridana
s17983	OneKP	Eudicots	Asterids	Campanuliidae	Asterales	Asteraceae	Lactuca	graminifolia	Lactuca graminifolia	Eudicots	Asterids	Campanuliidae	Asterales	Asteraceae					Assembled transcriptome	RFSD	342	207925	340	FALSE	Asterales	-	FALSE	TRUE	TRUE	Asterales_Asteraceae_Lactuca_graminifolia
s05728	PAFTOL	Eudicots	Asterids	Campanuliidae	Asterales	Asteraceae	Laestadia	muscicola	Laestadia muscicola	Eudicots	Asterids	Campanuliidae	Asterales	Asteraceae	Christenhusz, M.J.M. CO-IMG-1723	BC			Enriched	ERR7618468	325	191805	325	TRUE	Asterales	-	FALSE	TRUE	TRUE	Asterales_Asteraceae_Laestadia_muscicola
s27969	GAP	Eudicots	Asterids	Campanuliidae	Asterales	Asteraceae	Lagenophora	stipitata	Lagenophora stipitata	Eudicots	Asterids	Campanuliidae	Asterales	Asteraceae	Purdie, R.W. 9250	CANB (CANB 869783)			Enriched	ERR7599383	329	212751	329	TRUE	Asterales	-	FALSE	TRUE	TRUE	Asterales_Asteraceae_Lagenophora_stipitata
s11410	PAFTOL	Eudicots	Asterids	Campanuliidae	Asterales	Asteraceae	Laggera	crispata	Laggera crispata	Eudicots	Asterids	Campanuliidae	Asterales	Asteraceae	Gondwe, D. 130	K			Enriched	ERR7619551	298	169497	297	TRUE	Asterales	-	FALSE	TRUE	FALSE	Asterales_Asteraceae_Laggera_crispata
s15027	PAFTOL	Eudicots	Asterids	Campanuliidae	Asterales	Asteraceae	Laggera	decurrens	Laggera decurrens	Eudicots	Asterids	Campanuliidae	Asterales	Asteraceae	Manning, J.C. 2832	K	Kew DNA Bank (27649)	South Africa	Enriched	ERR7621303	335	220530	335	TRUE	Asterales	-	FALSE	TRUE	TRUE	Asterales_Asteraceae_Laggera_decurrens
s15007	PAFTOL	Eudicots	Asterids	Campanuliidae	Asterales	Asteraceae	Lamprocephalus	montanus	Lamprocephalus montanus	Eudicots	Asterids	Campanuliidae	Asterales	Asteraceae	Helme, N.A. 3286	K	Kew DNA Bank (28578)	South Africa	Enriched	ERR7621293	146	43959	115	TRUE	Asterales	-	FALSE	TRUE	TRUE	Asterales_Asteraceae_Lamprocephalus_montanus
s14477	PAFTOL	Eudicots	Asterids	Campanuliidae	Asterales	Asteraceae	Lamyropsis	cynaroides	Lamyropsis cynaroides	Eudicots	Asterids	Campanuliidae	Asterales	Asteraceae	Valles, J. Cr-9	BCN (BCN97298)			Enriched	ERR7621141	337	208851	337	TRUE	Asterales	-	FALSE	TRUE	TRUE	Asterales_Asteraceae_Lamyropsis_cynaroides
s18715	PAFTOL	Eudicots	Asterids	Campanuliidae	Asterales	Asteraceae	Langebergia	canescens	Langebergia canescens	Eudicots	Asterids	Campanuliidae	Asterales	Asteraceae	Bayer s.n.	CANB (499988)			Enriched	ERR7621684	332	205500	331	TRUE	Asterales	-	FALSE	TRUE	TRUE	Asterales_Asteraceae_Langebergia_canescens
s05819	PAFTOL	Eudicots	Asterids	Campanuliidae	Asterales	Asteraceae	Lapidia	apicifolia	Lapidia apicifolia	Eudicots	Asterids	Campanuliidae	Asterales	Asteraceae	van den Berg, C. 2606	HUEFS			Enriched	ERR7618530	332	209349	332	TRUE	Asterales	-	FALSE	TRUE	TRUE	Asterales_Asteraceae_Lapidia_apicifolia
s05665	PAFTOL	Eudicots	Asterids	Campanuliidae	Asterales	Asteraceae	Lapsana	communis	Lapsana communis	Eudicots	Asterids	Campanuliidae	Asterales	Asteraceae	Pegoraro, L. IT43	K			Enriched	ERR7618421	340	205998	339	TRUE	Asterales	-	FALSE	TRUE	TRUE	Asterales_Asteraceae_Lapsana_communis
s11377	PAFTOL	Eudicots	Asterids	Campanuliidae	Asterales	Asteraceae	Lasiocephalus	ovatus	Lasiocephalus ovatus	Eudicots	Asterids	Campanuliidae	Asterales	Asteraceae	Duchicela, S.A. 145	QCA			Enriched	ERR6041608	285	162663	285	TRUE	Asterales	-	FALSE	TRUE	TRUE	Asterales_Asteraceae_Lasiocephalus_ovatus
s19273	PAFTOL	Eudicots	Asterids	Campanuliidae	Asterales	Asteraceae	Lasiopogon	brachypterus	Lasiopogon brachypterus	Eudicots	Asterids	Campanuliidae	Asterales	Asteraceae	Aizpuru, I. LM6101	SALA (SALA144148)			Enriched	ERR7621906	340	218484	340	TRUE	Asterales	-	FALSE	TRUE	TRUE	Asterales_Asteraceae_Lasiopogon_brachypterus
s19275	PAFTOL	Eudicots	Asterids	Campanuliidae	Asterales	Asteraceae	Lasiopogon	muscoides	Lasiopogon muscoides	Eudicots	Asterids	Campanuliidae	Asterales	Asteraceae	Martinez-Ortega, M.M. SA33	SALA			Enriched	ERR7621907	344	238638	344	TRUE	Asterales	-	FALSE	TRUE	FALSE	Asterales_Asteraceae_Lasiopogon_muscoides
s15055	PAFTOL	Eudicots	Asterids	Campanuliidae	Asterales	Asteraceae	Lasiospermum	poterioides	Lasiospermum poterioides	Eudicots	Asterids	Campanuliidae	Asterales	Asteraceae	Manning, L. 2900	K	Kew DNA Bank (27196)	South Africa	Enriched	ERR7621317	321	194454	321	TRUE	Asterales	-	FALSE	TRUE	TRUE	Asterales_Asteraceae_Lasiospermum_poterioides
s24791	PAFTOL	Eudicots	Asterids	Campanuliidae	Asterales	Asteraceae	Lasthenia	sp.	Lasthenia sp.	Eudicots	Asterids	Campanuliidae	Asterales	Asteraceae	Christenhusz, M.J.M. 7923	BC			Enriched	ERR10978108	341	207843	341	TRUE	Asterales	-	FALSE	TRUE	TRUE	Asterales_Asteraceae_Lasthenia_sp.
s05669	PAFTOL	Eudicots	Asterids	Campanuliidae	Asterales	Asteraceae	Launaea	fragilis	Launaea fragilis	Eudicots	Asterids	Campanuliidae	Asterales	Asteraceae	Hidalgo, O. JBB-IV-2017-4	BC			Enriched	ERR7618423	323	197097	322	TRUE	Asterales	-	FALSE	TRUE	TRUE	Asterales_Asteraceae_Launaea_fragilis
s15103	PAFTOL	Eudicots	Asterids	Campanuliidae	Asterales	Asteraceae	Lawrencella	rosea	Lawrencella rosea	Eudicots	Asterids	Campanuliidae	Asterales	Asteraceae	Smith, R.J. 301	K	Kew DNA Bank (39444)	Australia	Enriched	ERR7621339	315	183633	315	TRUE	Asterales	-	FALSE	TRUE	TRUE	Asterales_Asteraceae_Lawrencella_rosea
s05807	PAFTOL	Eudicots	Asterids	Campanuliidae	Asterales	Asteraceae	Layia	platyglossa	Layia platyglossa	Eudicots	Asterids	Campanuliidae	Asterales	Asteraceae	Hidalgo, O. JBB-IV-2017-5	BC			Enriched	ERR7618522	333	198960	333	TRUE	Asterales	-	FALSE	TRUE	TRUE	Asterales_Asteraceae_Layia_platyglossa
s14459	PAFTOL	Eudicots	Asterids	Campanuliidae	Asterales	Asteraceae	Leibnitzia	anandria	Leibnitzia anandria	Eudicots	Asterids	Campanuliidae	Asterales	Asteraceae	Dudkin, R.V. s.n.	K			Enriched	ERR7621132	186	65358	186	TRUE	Asterales	-	FALSE	TRUE	TRUE	Asterales_Asteraceae_Leibnitzia_anandria
s26499	GAP	Eudicots	Asterids	Campanuliidae	Asterales	Asteraceae	Leiocarpa	leptolepis	Leiocarpa leptolepis	Eudicots	Asterids	Campanuliidae	Asterales	Asteraceae	Murfet, D.E. 6976	AD (AD243430)			Enriched	ERR7599773	304	184161	304	TRUE	Asterales	-	FALSE	TRUE	FALSE	Asterales_Asteraceae_Leiocarpa_leptolepis
s05711	PAFTOL	Eudicots	Asterids	Campanuliidae	Asterales	Asteraceae	Leiocarpa	semicalva	Leiocarpa semicalva	Eudicots	Asterids	Campanuliidae	Asterales	Asteraceae	Christenhusz, M.J.M. 7634	BC			Enriched	ERR7618456	326	183507	325	TRUE	Asterales	-	FALSE	TRUE	TRUE	Asterales_Asteraceae_Leiocarpa_semicalva
s27971	GAP	Eudicots	Asterids	Campanuliidae	Asterales	Asteraceae	Lemooria	burkittii	Lemooria burkittii	Eudicots	Asterids	Campanuliidae	Asterales	Asteraceae	Leitch, E. AUG000078	CANB (CANB 886266)			Enriched	ERR7599384	332	223686	332	TRUE	Asterales	-	FALSE	TRUE	TRUE	Asterales_Asteraceae_Lemooria_burkittii
s23829	SRA	Eudicots	Asterids	Campanuliidae	Asterales	Asteraceae	Leontodon	longirostris	Leontodon longirostris	Eudicots	Asterids	Campanuliidae	Asterales	Asteraceae					Unclassified SRA	SRR13480990	277	199536	277		Asterales	-	FALSE	TRUE	TRUE	Asterales_Asteraceae_Leontodon_longirostris
s19317	PAFTOL	Eudicots	Asterids	Campanuliidae	Asterales	Asteraceae	Leontodon	tuberosus	Leontodon tuberosus	Eudicots	Asterids	Campanuliidae	Asterales	Asteraceae	Hidalgo, O. 628	BC			Enriched	ERR7621922	323	203286	321	TRUE	Asterales	-	FALSE	TRUE	FALSE	Asterales_Asteraceae_Leontodon_tuberosus
s11390	PAFTOL	Eudicots	Asterids	Campanuliidae	Asterales	Asteraceae	Leontopodium	jacotianum	Leontopodium jacotianum	Eudicots	Asterids	Campanuliidae	Asterales	Asteraceae	Fu, L. CN-2017-21	IBSC			Enriched	ERR7619537	335	213495	327	TRUE	Asterales	-	FALSE	TRUE	TRUE	Asterales_Asteraceae_Leontopodium_jacotianum
s05649	PAFTOL	Eudicots	Asterids	Campanuliidae	Asterales	Asteraceae	Lepidaploa	arbuscula	Lepidaploa arbuscula	Eudicots	Asterids	Campanuliidae	Asterales	Asteraceae		K	Living collection: K (2008-2245)		Enriched	ERR5033747	282	159027	280	TRUE	Asterales	-	FALSE	TRUE	TRUE	Asterales_Asteraceae_Lepidaploa_arbuscula
s24773	PAFTOL	Eudicots	Asterids	Campanuliidae	Asterales	Asteraceae	Lepidostephium	asteroides	Lepidostephium asteroides	Eudicots	Asterids	Campanuliidae	Asterales	Asteraceae	Hilliard 9847	NBG (13-6054)			Enriched	ERR10978103	222	88743	220	TRUE	Asterales	-	FALSE	TRUE	TRUE	Asterales_Asteraceae_Lepidostephium_asteroides
s11407	PAFTOL	Eudicots	Asterids	Campanuliidae	Asterales	Asteraceae	Leptinella	scariosa	Leptinella scariosa	Eudicots	Asterids	Campanuliidae	Asterales	Asteraceae		K (2015-986)	Living collection: K (2015-986)		Enriched	ERR7619548	315	171195	310	TRUE	Asterales	-	FALSE	TRUE	TRUE	Asterales_Asteraceae_Leptinella_scariosa
s27973	GAP	Eudicots	Asterids	Campanuliidae	Asterales	Asteraceae	Leptorhynchos	squamatus	Leptorhynchos squamatus	Eudicots	Asterids	Campanuliidae	Asterales	Asteraceae	Schmidt-Lebuhn, A.N. 1803	CANB (CANB 905980)			Enriched	ERR7599385	316	183300	314	TRUE	Asterales	-	FALSE	TRUE	TRUE	Asterales_Asteraceae_Leptorhynchos_squamatus
s24731	PAFTOL	Eudicots	Asterids	Campanuliidae	Asterales	Asteraceae	Lessingianthus	sellowii	Lessingianthus sellowii	Eudicots	Asterids	Campanuliidae	Asterales	Asteraceae	Hidalgo, O. 570	BA			Enriched	ERR10978084	338	192393	335	TRUE	Asterales	-	FALSE	TRUE	TRUE	Asterales_Asteraceae_Lessingianthus_sellowii
s05753	PAFTOL	Eudicots	Asterids	Campanuliidae	Asterales	Asteraceae	Leucanthemopsis	alpina	Leucanthemopsis alpina	Eudicots	Asterids	Campanuliidae	Asterales	Asteraceae	Douzet, R. FR-7-VII-2017-3	BC			Enriched	ERR7618483	305	181578	305	TRUE	Asterales	-	FALSE	TRUE	TRUE	Asterales_Asteraceae_Leucanthemopsis_alpina
s05758	PAFTOL	Eudicots	Asterids	Campanuliidae	Asterales	Asteraceae	Leucanthemum	graminifolium	Leucanthemum graminifolium	Eudicots	Asterids	Campanuliidae	Asterales	Asteraceae	Hidalgo, O. 258	BC			Enriched	ERR7618486	279	162318	279	TRUE	Asterales	-	FALSE	TRUE	TRUE	Asterales_Asteraceae_Leucanthemum_graminifolium
s14881	PAFTOL	Eudicots	Asterids	Campanuliidae	Asterales	Asteraceae	Leucochrysum	albicans	Leucochrysum albicans	Eudicots	Asterids	Campanuliidae	Asterales	Asteraceae	Bayer, R.J. NSW-94026	K	Kew DNA Bank (37186)	Australia	Enriched	ERR7621236	297	175740	294	TRUE	Asterales	-	FALSE	TRUE	TRUE	Asterales_Asteraceae_Leucochrysum_albicans
s14963	PAFTOL	Eudicots	Asterids	Campanuliidae	Asterales	Asteraceae	Leucogenes	grandiceps	Leucogenes grandiceps	Eudicots	Asterids	Campanuliidae	Asterales	Asteraceae	Given 11201	K	Kew DNA Bank (39051)	New Zealand	Enriched	ERR7621272	321	183918	321	TRUE	Asterales	-	FALSE	TRUE	TRUE	Asterales_Asteraceae_Leucogenes_grandiceps
s05626	PAFTOL	Eudicots	Asterids	Campanuliidae	Asterales	Asteraceae	Leucomeris	decora	Leucomeris decora	Eudicots	Asterids	Campanuliidae	Asterales	Asteraceae	Fu, L. CN-2017-11	IBSC			Enriched	ERR7618399	344	219474	344	TRUE	Asterales	-	FALSE	TRUE	TRUE	Asterales_Asteraceae_Leucomeris_decora
s11391	PAFTOL	Eudicots	Asterids	Campanuliidae	Asterales	Asteraceae	Leucophyta	brownii	Leucophyta brownii	Eudicots	Asterids	Campanuliidae	Asterales	Asteraceae		K	Millenium Seed Bank (39968)		Enriched	ERR7619538	301	174237	301	TRUE	Asterales	-	FALSE	TRUE	TRUE	Asterales_Asteraceae_Leucophyta_brownii
s11353	PAFTOL	Eudicots	Asterids	Campanuliidae	Asterales	Asteraceae	Leunisia	laeta	Leunisia laeta	Eudicots	Asterids	Campanuliidae	Asterales	Asteraceae		CONC (166133)			Enriched	ERR7619514	290	155733	289	TRUE	Asterales	-	FALSE	TRUE	TRUE	Asterales_Asteraceae_Leunisia_laeta
s05641	PAFTOL	Eudicots	Asterids	Campanuliidae	Asterales	Asteraceae	Leuzea	conifera	Leuzea conifera	Eudicots	Asterids	Campanuliidae	Asterales	Asteraceae	Hidalgo, O. 257	BC			Enriched	ERR5033744	337	201576	337	TRUE	Asterales	-	FALSE	TRUE	TRUE	Asterales_Asteraceae_Leuzea_conifera
s11442	PAFTOL	Eudicots	Asterids	Campanuliidae	Asterales	Asteraceae	Liatris	punctata	Liatris punctata	Eudicots	Asterids	Campanuliidae	Asterales	Asteraceae		K	Living collection: K (2009-1462)		Enriched	ERR7619574	328	210753	327	TRUE	Asterales	-	FALSE	TRUE	TRUE	Asterales_Asteraceae_Liatris_punctata
s18717	PAFTOL	Eudicots	Asterids	Campanuliidae	Asterales	Asteraceae	Libinhania	acicularis	Libinhania acicularis	Eudicots	Asterids	Campanuliidae	Asterales	Asteraceae	Aldasoro, J.J. 14647	BC			Enriched	ERR7621685	334	206358	333	TRUE	Asterales	-	FALSE	TRUE	TRUE	Asterales_Asteraceae_Libinhania_acicularis
s20585	SRA	Eudicots	Asterids	Campanuliidae	Asterales	Asteraceae	Ligularia	rumicifolia	Ligularia rumicifolia	Eudicots	Asterids	Campanuliidae	Asterales	Asteraceae					Unclassified SRA	SRR9110571	313	246270	312	FALSE	Asterales	-	FALSE	TRUE	FALSE	Asterales_Asteraceae_Ligularia_rumicifolia
s19277	PAFTOL	Eudicots	Asterids	Campanuliidae	Asterales	Asteraceae	Ligularia	sibirica	Ligularia sibirica	Eudicots	Asterids	Campanuliidae	Asterales	Asteraceae	Romo, A. 14151	BC (BC864200)			Enriched	ERR10978017	284	136020	281	TRUE	Asterales	-	FALSE	TRUE	TRUE	Asterales_Asteraceae_Ligularia_sibirica
s15083	PAFTOL	Eudicots	Asterids	Campanuliidae	Asterales	Asteraceae	Limbarda	crithmoides	Limbarda crithmoides	Eudicots	Asterids	Campanuliidae	Asterales	Asteraceae	Santos Vicente, M. 734	K	Kew DNA Bank (28295)	Spain	Enriched	ERR7621329	321	192942	320	TRUE	Asterales	-	FALSE	TRUE	TRUE	Asterales_Asteraceae_Limbarda_crithmoides
s20589	SRA	Eudicots	Asterids	Campanuliidae	Asterales	Asteraceae	Lindheimera	texana	Lindheimera texana	Eudicots	Asterids	Campanuliidae	Asterales	Asteraceae					Unclassified SRA	SRR5237266	198	137802	198	FALSE	Asterales	-	FALSE	TRUE	TRUE	Asterales_Asteraceae_Lindheimera_texana
s21811	PAFTOL	Eudicots	Asterids	Campanuliidae	Asterales	Asteraceae	Linochilus	floribundus	Linochilus floribundus	Eudicots	Asterids	Campanuliidae	Asterales	Asteraceae	Vargas, O.M. 496	QCA			Enriched	ERR6041631	320	201135	320	TRUE	Asterales	-	FALSE	TRUE	TRUE	Asterales_Asteraceae_Linochilus_floribundus
s05727	PAFTOL	Eudicots	Asterids	Campanuliidae	Asterales	Asteraceae	Linochilus	phylicoides	Linochilus phylicoides	Eudicots	Asterids	Campanuliidae	Asterales	Asteraceae	Christenhusz, M.J.M. CO-IMG-1662	BC			Enriched	ERR7618467	323	179595	322	TRUE	Asterales	-	FALSE	TRUE	FALSE	Asterales_Asteraceae_Linochilus_phylicoides
s21815	PAFTOL	Eudicots	Asterids	Campanuliidae	Asterales	Asteraceae	Linochilus	rupestris	Linochilus rupestris	Eudicots	Asterids	Campanuliidae	Asterales	Asteraceae	Sklenar, P. s.n.	QCA			Enriched	ERR6041633	306	183990	305	TRUE	Asterales	-	FALSE	TRUE	FALSE	Asterales_Asteraceae_Linochilus_rupestris
s24707	PAFTOL	Eudicots	Asterids	Campanuliidae	Asterales	Asteraceae	Litogyne	gariepina	Litogyne gariepina	Eudicots	Asterids	Campanuliidae	Asterales	Asteraceae	Koekemoer, M. 2147	PRE (PRE573321)			Enriched	ERR10978074	265	96477	258	TRUE	Asterales	-	FALSE	TRUE	TRUE	Asterales_Asteraceae_Litogyne_gariepina
s19279	PAFTOL	Eudicots	Asterids	Campanuliidae	Asterales	Asteraceae	Logfia	gallica	Logfia gallica	Eudicots	Asterids	Campanuliidae	Asterales	Asteraceae	Andres Sanchez, S. 321	SALA (SALA135587)			Enriched	ERR10978018	340	229395	340	TRUE	Asterales	-	FALSE	TRUE	TRUE	Asterales_Asteraceae_Logfia_gallica
s21229	SRA	Eudicots	Asterids	Campanuliidae	Asterales	Asteraceae	Lonas	annua	Lonas annua	Eudicots	Asterids	Campanuliidae	Asterales	Asteraceae					Unclassified SRA	SRR5237222	264	188193	264	FALSE	Asterales	-	FALSE	TRUE	TRUE	Asterales_Asteraceae_Lonas_annua
s15129	PAFTOL	Eudicots	Asterids	Campanuliidae	Asterales	Asteraceae	Lopholaena	disticha	Lopholaena disticha	Eudicots	Asterids	Campanuliidae	Asterales	Asteraceae	MPU 8	K	Kew DNA Bank (27409)	South Africa	Enriched	ERR7621350	314	201999	314	TRUE	Asterales	-	FALSE	TRUE	TRUE	Asterales_Asteraceae_Lopholaena_disticha
s11350	PAFTOL	Eudicots	Asterids	Campanuliidae	Asterales	Asteraceae	Lophopappus	cuneatus	Lophopappus cuneatus	Eudicots	Asterids	Campanuliidae	Asterales	Asteraceae	Beck 23828	SI (K000222372)			Enriched	ERR7619512	327	185685	327	TRUE	Asterales	-	FALSE	TRUE	TRUE	Asterales_Asteraceae_Lophopappus_cuneatus
s27975	GAP	Eudicots	Asterids	Campanuliidae	Asterales	Asteraceae	Lordhowea	insularis	Lordhowea insularis	Eudicots	Asterids	Campanuliidae	Asterales	Asteraceae	Telford, I.R.H. 8682	CBG (CBG 8201090)			Enriched	ERR7599386	320	178026	318	TRUE	Asterales	-	FALSE	TRUE	TRUE	Asterales_Asteraceae_Lordhowea_insularis
s21849	PAFTOL	Eudicots	Asterids	Campanuliidae	Asterales	Asteraceae	Loricaria	ilinissae	Loricaria ilinissae	Eudicots	Asterids	Campanuliidae	Asterales	Asteraceae	Morvoz L. 368	QCA			Enriched	ERR6041650	296	182781	296	TRUE	Asterales	-	FALSE	TRUE	TRUE	Asterales_Asteraceae_Loricaria_ilinissae
s11392	PAFTOL	Eudicots	Asterids	Campanuliidae	Asterales	Asteraceae	Loricaria	thuyoides	Loricaria thuyoides	Eudicots	Asterids	Campanuliidae	Asterales	Asteraceae	Irazabal, R.J. 1028	QCA			Enriched	ERR6041613	280	144552	279	TRUE	Asterales	-	FALSE	TRUE	FALSE	Asterales_Asteraceae_Loricaria_thuyoides
s11393	PAFTOL	Eudicots	Asterids	Campanuliidae	Asterales	Asteraceae	Lucilia	kunthiana	Lucilia kunthiana	Eudicots	Asterids	Campanuliidae	Asterales	Asteraceae	Irazabal, R.J. 223	QCA			Enriched	ERR6041614	327	200427	327	TRUE	Asterales	-	FALSE	TRUE	FALSE	Asterales_Asteraceae_Lucilia_kunthiana
s19281	PAFTOL	Eudicots	Asterids	Campanuliidae	Asterales	Asteraceae	Lucilia	linearifolia	Lucilia linearifolia	Eudicots	Asterids	Campanuliidae	Asterales	Asteraceae	Urtubey, E. 427	SI			Enriched	ERR7621908	329	198246	329	TRUE	Asterales	-	FALSE	TRUE	TRUE	Asterales_Asteraceae_Lucilia_linearifolia
s19283	PAFTOL	Eudicots	Asterids	Campanuliidae	Asterales	Asteraceae	Lucilia	nitens	Lucilia nitens	Eudicots	Asterids	Campanuliidae	Asterales	Asteraceae	Urtubey, E. 525	SI			Enriched	ERR7621909	317	149016	316	TRUE	Asterales	-	FALSE	TRUE	FALSE	Asterales_Asteraceae_Lucilia_nitens
s05652	PAFTOL	Eudicots	Asterids	Campanuliidae	Asterales	Asteraceae	Lychnophora	salicifolia	Lychnophora salicifolia	Eudicots	Asterids	Campanuliidae	Asterales	Asteraceae	Faria, J.E.Q. 8180	UB			Enriched	ERR7618412	327	199761	325	TRUE	Asterales	-	FALSE	TRUE	TRUE	Asterales_Asteraceae_Lychnophora_salicifolia
s24709	PAFTOL	Eudicots	Asterids	Campanuliidae	Asterales	Asteraceae	Macledium	zeyheri	Macledium zeyheri	Eudicots	Asterids	Campanuliidae	Asterales	Asteraceae	Koekemoer, M. 2171	PRE (PRE573959)			Enriched	ERR10978075	318	165939	315	TRUE	Asterales	-	FALSE	TRUE	TRUE	Asterales_Asteraceae_Macledium_zeyheri
s05589	PAFTOL	Eudicots	Asterids	Campanuliidae	Asterales	Asteraceae	Macrachaenium	gracile	Macrachaenium gracile	Eudicots	Asterids	Campanuliidae	Asterales	Asteraceae	Hidalgo, O. AR-34	HTW			Enriched	ERR7618378	277	170052	277	TRUE	Asterales	-	FALSE	TRUE	TRUE	Asterales_Asteraceae_Macrachaenium_gracile
s05808	PAFTOL	Eudicots	Asterids	Campanuliidae	Asterales	Asteraceae	Madia	sativa	Madia sativa	Eudicots	Asterids	Campanuliidae	Asterales	Asteraceae	Gonzalez, C. 920	HTW			Enriched	ERR7618523	329	192393	329	TRUE	Asterales	-	FALSE	TRUE	TRUE	Asterales_Asteraceae_Madia_sativa
s15035	PAFTOL	Eudicots	Asterids	Campanuliidae	Asterales	Asteraceae	Mairia	purpurata	Mairia purpurata	Eudicots	Asterids	Campanuliidae	Asterales	Asteraceae	Manning, J.C. 2876	K	Kew DNA Bank (28331)	South Africa	Enriched	ERR7621307	324	200040	323	TRUE	Asterales	-	FALSE	TRUE	TRUE	Asterales_Asteraceae_Mairia_purpurata
s05673	PAFTOL	Eudicots	Asterids	Campanuliidae	Asterales	Asteraceae	Malacothrix	saxatilis	Malacothrix saxatilis	Eudicots	Asterids	Campanuliidae	Asterales	Asteraceae	Christenhusz, M.J.M. 7910	BC			Enriched	ERR7618427	318	193320	318	TRUE	Asterales	-	FALSE	TRUE	TRUE	Asterales_Asteraceae_Malacothrix_saxatilis
s19285	PAFTOL	Eudicots	Asterids	Campanuliidae	Asterales	Asteraceae	Mantisalca	salmantica	Mantisalca salmantica	Eudicots	Asterids	Campanuliidae	Asterales	Asteraceae	Hidalgo, O. 615	BC			Enriched	ERR7621910	342	230685	342	TRUE	Asterales	-	FALSE	TRUE	TRUE	Asterales_Asteraceae_Mantisalca_salmantica
s14933	PAFTOL	Eudicots	Asterids	Campanuliidae	Asterales	Asteraceae	Marasmodes	sp.	Marasmodes sp.	Eudicots	Asterids	Campanuliidae	Asterales	Asteraceae	Forest, F. 919	K	Kew DNA Bank (29262)	South Africa	Enriched	ERR7621260	266	154668	266	TRUE	Asterales	-	FALSE	TRUE	TRUE	Asterales_Asteraceae_Marasmodes_sp.
s21233	SRA	Eudicots	Asterids	Campanuliidae	Asterales	Asteraceae	Marshallia	caespitosa	Marshallia caespitosa	Eudicots	Asterids	Campanuliidae	Asterales	Asteraceae					Unclassified SRA	SRR5237261	326	224439	326	FALSE	Asterales	-	FALSE	TRUE	TRUE	Asterales_Asteraceae_Marshallia_caespitosa
s17805	OneKP	Eudicots	Asterids	Campanuliidae	Asterales	Asteraceae	Matricaria	discoidea	Matricaria discoidea	Eudicots	Asterids	Campanuliidae	Asterales	Asteraceae	Deyholos, M. s.n.	ALTA (132745)			Unclassified SRA	ERR2040656	344	270015	343	FALSE	Asterales	-	FALSE	TRUE	TRUE	Asterales_Asteraceae_Matricaria_discoidea
s21235	SRA	Eudicots	Asterids	Campanuliidae	Asterales	Asteraceae	Mauranthemum	paludosum	Mauranthemum paludosum	Eudicots	Asterids	Campanuliidae	Asterales	Asteraceae					Unclassified SRA	SRR5237228	289	208422	289	FALSE	Asterales	-	FALSE	TRUE	TRUE	Asterales_Asteraceae_Mauranthemum_paludosum
s05581	PAFTOL	Eudicots	Asterids	Campanuliidae	Asterales	Asteraceae	Melampodium	divaricatum	Melampodium divaricatum	Eudicots	Asterids	Campanuliidae	Asterales	Asteraceae		K	Living collection: K (1958-38601)		Enriched	ERR5033728	273	150189	273	TRUE	Asterales	-	FALSE	TRUE	TRUE	Asterales_Asteraceae_Melampodium_divaricatum
s14889	PAFTOL	Eudicots	Asterids	Campanuliidae	Asterales	Asteraceae	Melanoseris	souliei	Melanoseris souliei	Eudicots	Asterids	Campanuliidae	Asterales	Asteraceae	Borosova, R. 10CS2300	K	Kew DNA Bank (66665)	China	Enriched	ERR7621240	299	188640	299	TRUE	Asterales	-	FALSE	TRUE	TRUE	Asterales_Asteraceae_Melanoseris_souliei
s14875	PAFTOL	Eudicots	Asterids	Campanuliidae	Asterales	Asteraceae	Metalasia	octoflora	Metalasia octoflora	Eudicots	Asterids	Campanuliidae	Asterales	Asteraceae	Balele 53	K	Kew DNA Bank (27390)	South Africa	Enriched	ERR7621233	325	192963	325	TRUE	Asterales	-	FALSE	TRUE	TRUE	Asterales_Asteraceae_Metalasia_octoflora
s19287	PAFTOL	Eudicots	Asterids	Campanuliidae	Asterales	Asteraceae	Micropsis	dasycarpa	Micropsis dasycarpa	Eudicots	Asterids	Campanuliidae	Asterales	Asteraceae	Urtubey, E. 543	SI			Enriched	ERR7621911	340	226929	338	TRUE	Asterales	-	FALSE	TRUE	TRUE	Asterales_Asteraceae_Micropsis_dasycarpa
s14495	PAFTOL	Eudicots	Asterids	Campanuliidae	Asterales	Asteraceae	Micropus	supinus	Micropus supinus	Eudicots	Asterids	Campanuliidae	Asterales	Asteraceae	Aran, V.J. 8997	BCN (BCN143055)			Enriched	ERR7621149	327	200148	326	TRUE	Asterales	-	FALSE	TRUE	TRUE	Asterales_Asteraceae_Micropus_supinus
s27979	GAP	Eudicots	Asterids	Campanuliidae	Asterales	Asteraceae	Microseris	lanceolata	Microseris lanceolata	Eudicots	Asterids	Campanuliidae	Asterales	Asteraceae	Schmidt-Lebuhn, A.N. 1594	CANB (CANB 867562)			Enriched	ERR7599388	315	196449	315	TRUE	Asterales	-	FALSE	TRUE	TRUE	Asterales_Asteraceae_Microseris_lanceolata
s11369	PAFTOL	Eudicots	Asterids	Campanuliidae	Asterales	Asteraceae	Microseris	lindleyi	Microseris lindleyi	Eudicots	Asterids	Campanuliidae	Asterales	Asteraceae	Cowan, K. NSGB-0046	K			Enriched	ERR7619524	316	187164	315	TRUE	Asterales	-	FALSE	TRUE	FALSE	Asterales_Asteraceae_Microseris_lindleyi
s21853	PAFTOL	Eudicots	Asterids	Campanuliidae	Asterales	Asteraceae	Mikania	brachyphylla	Mikania brachyphylla	Eudicots	Asterids	Campanuliidae	Asterales	Asteraceae	Lozano, P. 100	QCA			Enriched	ERR6041652	224	144075	223	TRUE	Asterales	-	FALSE	TRUE	FALSE	Asterales_Asteraceae_Mikania_brachyphylla
s11441	PAFTOL	Eudicots	Asterids	Campanuliidae	Asterales	Asteraceae	Mikania	featherstonei	Mikania featherstonei	Eudicots	Asterids	Campanuliidae	Asterales	Asteraceae	Lozano, P. E-14	QCA			Enriched	ERR7619573	307	185619	307	TRUE	Asterales	-	FALSE	TRUE	TRUE	Asterales_Asteraceae_Mikania_featherstonei
s15111	PAFTOL	Eudicots	Asterids	Campanuliidae	Asterales	Asteraceae	Millotia	myosotidifolia	Millotia myosotidifolia	Eudicots	Asterids	Campanuliidae	Asterales	Asteraceae	Sweedman, L. 196	K	Kew DNA Bank (37173)	Australia	Enriched	ERR7621343	330	195717	326	TRUE	Asterales	-	FALSE	TRUE	TRUE	Asterales_Asteraceae_Millotia_myosotidifolia
s11405	PAFTOL	Eudicots	Asterids	Campanuliidae	Asterales	Asteraceae	Minuria	leptophylla	Minuria leptophylla	Eudicots	Asterids	Campanuliidae	Asterales	Asteraceae	Haase, K. DJD175	K			Enriched	ERR7619546	314	186741	313	TRUE	Asterales	-	FALSE	TRUE	TRUE	Asterales_Asteraceae_Minuria_leptophylla
s11385	PAFTOL	Eudicots	Asterids	Campanuliidae	Asterales	Asteraceae	Mniodes	radians	Mniodes radians	Eudicots	Asterids	Campanuliidae	Asterales	Asteraceae	Gomez, L. 1189	QCA			Enriched	ERR6041612	314	183711	313	TRUE	Asterales	-	FALSE	TRUE	FALSE	Asterales_Asteraceae_Mniodes_radians
s11394	PAFTOL	Eudicots	Asterids	Campanuliidae	Asterales	Asteraceae	Mniodes	santanica	Mniodes santanica	Eudicots	Asterids	Campanuliidae	Asterales	Asteraceae	Urtubey, E. 492	LPB			Enriched	ERR6041615	321	183903	321	TRUE	Asterales	-	FALSE	TRUE	FALSE	Asterales_Asteraceae_Mniodes_santanica
s21799	PAFTOL	Eudicots	Asterids	Campanuliidae	Asterales	Asteraceae	Mniodes	schultzii	Mniodes schultzii	Eudicots	Asterids	Campanuliidae	Asterales	Asteraceae	Meneses, R.I. 5004	LPB			Enriched	ERR6041625	317	198291	314	TRUE	Asterales	-	FALSE	TRUE	TRUE	Asterales_Asteraceae_Mniodes_schultzii
s16957	PAFTOL	Eudicots	Asterids	Campanuliidae	Asterales	Asteraceae	Monarrhenus	pinifolius	Monarrhenus pinifolius	Eudicots	Asterids	Campanuliidae	Asterales	Asteraceae	Robert, Y. s.n.	P			Enriched	ERR7621651	335	207264	334	TRUE	Asterales	-	FALSE	TRUE	TRUE	Asterales_Asteraceae_Monarrhenus_pinifolius
s05804	PAFTOL	Eudicots	Asterids	Campanuliidae	Asterales	Asteraceae	Monolopia	lanceolata	Monolopia lanceolata	Eudicots	Asterids	Campanuliidae	Asterales	Asteraceae	Christenhusz, M.J.M. 7921	BC			Enriched	ERR7618520	326	179832	326	TRUE	Asterales	-	FALSE	TRUE	TRUE	Asterales_Asteraceae_Monolopia_lanceolata
s05794	PAFTOL	Eudicots	Asterids	Campanuliidae	Asterales	Asteraceae	Montanoa	bipinnatifida	Montanoa bipinnatifida	Eudicots	Asterids	Campanuliidae	Asterales	Asteraceae	Hidalgo, O. JBV-VI-2017-2	BC	Living collection: JBV (JBV-690-92)		Enriched	ERR7618512	326	191259	325	TRUE	Asterales	-	FALSE	TRUE	TRUE	Asterales_Asteraceae_Montanoa_bipinnatifida
s11376	PAFTOL	Eudicots	Asterids	Campanuliidae	Asterales	Asteraceae	Monticalia	arbutifolia	Monticalia arbutifolia	Eudicots	Asterids	Campanuliidae	Asterales	Asteraceae	Irazabal, R.J. 1032	QCA			Enriched	ERR12712706	307	173610	307	TRUE	Asterales	-	FALSE	TRUE	TRUE	Asterales_Asteraceae_Monticalia_arbutifolia
s21869	PAFTOL	Eudicots	Asterids	Campanuliidae	Asterales	Asteraceae	Monticalia	imbricatifolia	Monticalia imbricatifolia	Eudicots	Asterids	Campanuliidae	Asterales	Asteraceae	Gomez, L. 1481	QCA			Enriched	ERR6041660	329	211095	327	TRUE	Asterales	-	FALSE	TRUE	FALSE	Asterales_Asteraceae_Monticalia_imbricatifolia
s21855	PAFTOL	Eudicots	Asterids	Campanuliidae	Asterales	Asteraceae	Monticalia	myrsinites	Monticalia myrsinites	Eudicots	Asterids	Campanuliidae	Asterales	Asteraceae	Aguirre, N. 69	QCA			Enriched	ERR6041653	277	170064	277	TRUE	Asterales	-	FALSE	TRUE	FALSE	Asterales_Asteraceae_Monticalia_myrsinites
s05648	PAFTOL	Eudicots	Asterids	Campanuliidae	Asterales	Asteraceae	Moquinia	racemosa	Moquinia racemosa	Eudicots	Asterids	Campanuliidae	Asterales	Asteraceae	van den Berg, C. 2608	HUEFS			Enriched	ERR7618409	271	153003	269	TRUE	Asterales	-	FALSE	TRUE	TRUE	Asterales_Asteraceae_Moquinia_racemosa
s05602	PAFTOL	Eudicots	Asterids	Campanuliidae	Asterales	Asteraceae	Moscharia	pinnatifida	Moscharia pinnatifida	Eudicots	Asterids	Campanuliidae	Asterales	Asteraceae	Crisci s.n.	LP			Enriched	ERR7618385	197	99723	194	TRUE	Asterales	-	FALSE	TRUE	TRUE	Asterales_Asteraceae_Moscharia_pinnatifida
s05660	PAFTOL	Eudicots	Asterids	Campanuliidae	Asterales	Asteraceae	Munnozia	hastifolia	Munnozia hastifolia	Eudicots	Asterids	Campanuliidae	Asterales	Asteraceae	Stewart, P. 4	K	Millenium Seed Bank (53338)		Enriched	ERR5033749	259	144732	259	TRUE	Asterales	-	FALSE	TRUE	TRUE	Asterales_Asteraceae_Munnozia_hastifolia
s05605	PAFTOL	Eudicots	Asterids	Campanuliidae	Asterales	Asteraceae	Mutisia	spinosa	Mutisia spinosa	Eudicots	Asterids	Campanuliidae	Asterales	Asteraceae	Hidalgo, O. AR-22	HTW			Enriched	ERR5033733	212	105033	211	TRUE	Asterales	-	FALSE	TRUE	TRUE	Asterales_Asteraceae_Mutisia_spinosa
s14485	PAFTOL	Eudicots	Asterids	Campanuliidae	Asterales	Asteraceae	Myopordon	pulchellum	Myopordon pulchellum	Eudicots	Asterids	Campanuliidae	Asterales	Asteraceae	Romaschenko, K. 407	BC			Enriched	ERR7621145	331	201909	331	TRUE	Asterales	-	FALSE	TRUE	TRUE	Asterales_Asteraceae_Myopordon_pulchellum
s27981	GAP	Eudicots	Asterids	Campanuliidae	Asterales	Asteraceae	Myriocephalus	appendiculatus	Myriocephalus appendiculatus	Eudicots	Asterids	Campanuliidae	Asterales	Asteraceae	Burbidge, N.T. 7929	CANB (CANB 210304)			Enriched	ERR7803725	335	209457	326	TRUE	Asterales	-	FALSE	TRUE	TRUE	Asterales_Asteraceae_Myriocephalus_appendiculatus
s05630	PAFTOL	Eudicots	Asterids	Campanuliidae	Asterales	Asteraceae	Myripnois	dioica	Myripnois dioica	Eudicots	Asterids	Campanuliidae	Asterales	Asteraceae	Fu, L. CN-2017-4	IBSC			Enriched	ERR7618400	310	182859	310	TRUE	Asterales	-	FALSE	TRUE	TRUE	Asterales_Asteraceae_Myripnois_dioica
s24765	PAFTOL	Eudicots	Asterids	Campanuliidae	Asterales	Asteraceae	Myrovernix	longifolius	Myrovernix longifolius	Eudicots	Asterids	Campanuliidae	Asterales	Asteraceae	Bergh, N.G. 1248	NBG			Enriched	ERR10978099	309	136353	308	TRUE	Asterales	-	FALSE	TRUE	TRUE	Asterales_Asteraceae_Myrovernix_longifolius
s05622	PAFTOL	Eudicots	Asterids	Campanuliidae	Asterales	Asteraceae	Nahuatlea	hypoleuca	Nahuatlea hypoleuca	Eudicots	Asterids	Campanuliidae	Asterales	Asteraceae	Christenhusz, M.J.M. 7401	BC			Enriched	ERR7618395	347	222258	347	TRUE	Asterales	-	FALSE	TRUE	TRUE	Asterales_Asteraceae_Nahuatlea_hypoleuca
s14829	PAFTOL	Eudicots	Asterids	Campanuliidae	Asterales	Asteraceae	Nardophyllum	armatum	Nardophyllum armatum	Eudicots	Asterids	Campanuliidae	Asterales	Asteraceae	Hidalgo, O. 579	BA			Enriched	ERR7621211	317	174690	316	TRUE	Asterales	-	FALSE	TRUE	FALSE	Asterales_Asteraceae_Nardophyllum_armatum
s14827	PAFTOL	Eudicots	Asterids	Campanuliidae	Asterales	Asteraceae	Nardophyllum	chiliotrichoides	Nardophyllum chiliotrichoides	Eudicots	Asterids	Campanuliidae	Asterales	Asteraceae	Gonzalez, C. 889	HTW			Enriched	ERR7621210	310	173850	309	TRUE	Asterales	-	FALSE	TRUE	TRUE	Asterales_Asteraceae_Nardophyllum_chiliotrichoides
s05587	PAFTOL	Eudicots	Asterids	Campanuliidae	Asterales	Asteraceae	Nassauvia	chubutensis	Nassauvia chubutensis	Eudicots	Asterids	Campanuliidae	Asterales	Asteraceae	Gonzalez, C. 901	HTW			Enriched	ERR5033731	274	143643	273	TRUE	Asterales	-	FALSE	TRUE	TRUE	Asterales_Asteraceae_Nassauvia_chubutensis
s18765	PAFTOL	Eudicots	Asterids	Campanuliidae	Asterales	Asteraceae	Neomirandea	eximia	Neomirandea eximia	Eudicots	Asterids	Campanuliidae	Asterales	Asteraceae	Garcia, F. 733	MA			Enriched	ERR7621699	328	195495	327	TRUE	Asterales	-	FALSE	TRUE	TRUE	Asterales_Asteraceae_Neomirandea_eximia
s24761	PAFTOL	Eudicots	Asterids	Campanuliidae	Asterales	Asteraceae	Nestlera	biennis	Nestlera biennis	Eudicots	Asterids	Campanuliidae	Asterales	Asteraceae	Bergh, N.G. 1819	NBG			Enriched	ERR10978097	312	183042	312	TRUE	Asterales	-	FALSE	TRUE	TRUE	Asterales_Asteraceae_Nestlera_biennis
s15109	PAFTOL	Eudicots	Asterids	Campanuliidae	Asterales	Asteraceae	Nidorella	sp.	Nidorella sp.	Eudicots	Asterids	Campanuliidae	Asterales	Asteraceae	Styles, D.G.A. 210	K	Kew DNA Bank (36213)	South Africa	Enriched	ERR7621342	323	191172	322	TRUE	Asterales	-	FALSE	TRUE	TRUE	Asterales_Asteraceae_Nidorella_sp.
s05744	PAFTOL	Eudicots	Asterids	Campanuliidae	Asterales	Asteraceae	Noticastrum	sp.	Noticastrum sp.	Eudicots	Asterids	Campanuliidae	Asterales	Asteraceae	Guttierrez, D.G. 1305	BA			Enriched	ERR7618478	341	216198	341	TRUE	Asterales	-	FALSE	TRUE	TRUE	Asterales_Asteraceae_Noticastrum_sp.
s05625	PAFTOL	Eudicots	Asterids	Campanuliidae	Asterales	Asteraceae	Nouelia	insignis	Nouelia insignis	Eudicots	Asterids	Campanuliidae	Asterales	Asteraceae	Fu, L. CN-2017-31	IBSC			Enriched	ERR7618398	334	196434	333	TRUE	Asterales	-	FALSE	TRUE	TRUE	Asterales_Asteraceae_Nouelia_insignis
s15081	PAFTOL	Eudicots	Asterids	Campanuliidae	Asterales	Asteraceae	Novaguinea	rudalliae	Novaguinea rudalliae	Eudicots	Asterids	Campanuliidae	Asterales	Asteraceae	Rudall, R. 72	K	Kew DNA Bank (25250)	Indonesia	Enriched	ERR7621328	311	180015	305	TRUE	Asterales	-	FALSE	TRUE	TRUE	Asterales_Asteraceae_Novaguinea_rudalliae
s21859	PAFTOL	Eudicots	Asterids	Campanuliidae	Asterales	Asteraceae	Novenia	tunariensis	Novenia tunariensis	Eudicots	Asterids	Campanuliidae	Asterales	Asteraceae	Meneses, R.I. 5002	LPB			Enriched	ERR6041655	338	229056	336	TRUE	Asterales	-	FALSE	TRUE	TRUE	Asterales_Asteraceae_Novenia_tunariensis
s05643	PAFTOL	Eudicots	Asterids	Campanuliidae	Asterales	Asteraceae	Ochrocephala	imatongensis	Ochrocephala imatongensis	Eudicots	Asterids	Campanuliidae	Asterales	Asteraceae	Friis, I. 9163	K	Kew DNA Bank (21498)	Ethiopia	Enriched	ERR7618406	340	203238	340	TRUE	Asterales	-	FALSE	TRUE	TRUE	Asterales_Asteraceae_Ochrocephala_imatongensis
s15037	PAFTOL	Eudicots	Asterids	Campanuliidae	Asterales	Asteraceae	Oedera	capensis	Oedera capensis	Eudicots	Asterids	Campanuliidae	Asterales	Asteraceae	Manning, J.C. 2878	K	Kew DNA Bank (28332)	South Africa	Enriched	ERR7621308	301	180180	301	TRUE	Asterales	-	FALSE	TRUE	FALSE	Asterales_Asteraceae_Oedera_capensis
s15045	PAFTOL	Eudicots	Asterids	Campanuliidae	Asterales	Asteraceae	Oedera	glandulosa	Oedera glandulosa	Eudicots	Asterids	Campanuliidae	Asterales	Asteraceae	Manning, J.C. 12333	K	Kew DNA Bank (28991)	South Africa	Enriched	ERR7621312	334	210615	334	TRUE	Asterales	-	FALSE	TRUE	TRUE	Asterales_Asteraceae_Oedera_glandulosa
s06588	PAFTOL	Eudicots	Asterids	Campanuliidae	Asterales	Asteraceae	Olearia	axillaris	Olearia axillaris	Eudicots	Asterids	Campanuliidae	Asterales	Asteraceae	Smith, R.J. 165	K	Kew DNA Bank (37169)	Australia	Enriched	ERR7618775	321	195153	321	TRUE	Asterales	-	FALSE	TRUE	TRUE	Asterales_Asteraceae_Olearia_axillaris
s14479	PAFTOL	Eudicots	Asterids	Campanuliidae	Asterales	Asteraceae	Olgaea	leucophylla	Olgaea leucophylla	Eudicots	Asterids	Campanuliidae	Asterales	Asteraceae	Valles, J. MO-71	BCN			Enriched	ERR7621142	340	208098	340	TRUE	Asterales	-	FALSE	TRUE	TRUE	Asterales_Asteraceae_Olgaea_leucophylla
s05716	PAFTOL	Eudicots	Asterids	Campanuliidae	Asterales	Asteraceae	Omalotheca	supina	Omalotheca supina	Eudicots	Asterids	Campanuliidae	Asterales	Asteraceae	Douzet, R. FR-7-VII-2017-5	BC			Enriched	ERR5033760	339	197628	338	TRUE	Asterales	-	FALSE	TRUE	TRUE	Asterales_Asteraceae_Omalotheca_supina
s24331	SRA	Eudicots	Asterids	Campanuliidae	Asterales	Asteraceae	Oncosiphon	africanus	Oncosiphon africanus	Eudicots	Asterids	Campanuliidae	Asterales	Asteraceae					Unclassified SRA	SRR5237221	240	172122	240	FALSE	Asterales	-	FALSE	TRUE	TRUE	Asterales_Asteraceae_Oncosiphon_africanus
s24711	PAFTOL	Eudicots	Asterids	Campanuliidae	Asterales	Asteraceae	Oncosiphon	grandiflorus	Oncosiphon grandiflorus	Eudicots	Asterids	Campanuliidae	Asterales	Asteraceae	Koekemoer, M. 2458	PRE (PRE573401)			Enriched	ERR10978076	242	92658	223	TRUE	Asterales	-	FALSE	TRUE	FALSE	Asterales_Asteraceae_Oncosiphon_grandiflorus
s15041	PAFTOL	Eudicots	Asterids	Campanuliidae	Asterales	Asteraceae	Oncosiphon	suffruticosus	Oncosiphon suffruticosus	Eudicots	Asterids	Campanuliidae	Asterales	Asteraceae	Manning, J.C. 2JM2	K	Kew DNA Bank (36240)	South Africa	Enriched	ERR7621310	324	200421	322	TRUE	Asterales	-	FALSE	TRUE	FALSE	Asterales_Asteraceae_Oncosiphon_suffruticosus
s14831	PAFTOL	Eudicots	Asterids	Campanuliidae	Asterales	Asteraceae	Onopordum	acanthium	Onopordum acanthium	Eudicots	Asterids	Campanuliidae	Asterales	Asteraceae	Hidalgo, O. 452	BC			Enriched	ERR7621212	337	207183	337	TRUE	Asterales	-	FALSE	TRUE	TRUE	Asterales_Asteraceae_Onopordum_acanthium
s05615	PAFTOL	Eudicots	Asterids	Campanuliidae	Asterales	Asteraceae	Onoseris	acerifolia	Onoseris acerifolia	Eudicots	Asterids	Campanuliidae	Asterales	Asteraceae	Weigend 9539	BONN			Enriched	ERR7618392	326	200709	326	TRUE	Asterales	-	FALSE	TRUE	TRUE	Asterales_Asteraceae_Onoseris_acerifolia
s11445	PAFTOL	Eudicots	Asterids	Campanuliidae	Asterales	Asteraceae	Ophryosporus	pinifolius	Ophryosporus pinifolius	Eudicots	Asterids	Campanuliidae	Asterales	Asteraceae	Rosas, M. INIA-BB 379	K			Enriched	ERR7619577	305	190977	305	TRUE	Asterales	-	FALSE	TRUE	TRUE	Asterales_Asteraceae_Ophryosporus_pinifolius
s28865	SRA	Eudicots	Asterids	Campanuliidae	Asterales	Asteraceae	Opisthopappus	taihangensis	Opisthopappus taihangensis	Eudicots	Asterids	Campanuliidae	Asterales	Asteraceae					Unclassified SRA	SRR5992917	338	260091	337	FALSE	Asterales	-	FALSE	TRUE	TRUE	Asterales_Asteraceae_Opisthopappus_taihangensis
s23687	SRA	Eudicots	Asterids	Campanuliidae	Asterales	Asteraceae	Oreoseris	delavayi	Oreoseris delavayi	Eudicots	Asterids	Campanuliidae	Asterales	Asteraceae					Unclassified SRA	SRR5480948	345	269307	345	FALSE	Asterales	-	TRUE	TRUE	FALSE	Asterales_Asteraceae_Oreoseris_delavayi
s14461	PAFTOL	Eudicots	Asterids	Campanuliidae	Asterales	Asteraceae	Oreoseris	kokanica	Oreoseris kokanica	Eudicots	Asterids	Campanuliidae	Asterales	Asteraceae	Zaprjagaev s.n.	K			Enriched	ERR7621133	239	92448	239	TRUE	Asterales	-	FALSE	TRUE	TRUE	Asterales_Asteraceae_Oreoseris_kokanica
s11446	PAFTOL	Eudicots	Asterids	Campanuliidae	Asterales	Asteraceae	Oriastrum	stuebelii	Oriastrum stuebelii	Eudicots	Asterids	Campanuliidae	Asterales	Asteraceae	Beck, S.G. 30677	LPB			Enriched	ERR6041624	271	128760	268	TRUE	Asterales	-	FALSE	TRUE	TRUE	Asterales_Asteraceae_Oriastrum_stuebelii
s05729	PAFTOL	Eudicots	Asterids	Campanuliidae	Asterales	Asteraceae	Oritrophium	peruvianum	Oritrophium peruvianum	Eudicots	Asterids	Campanuliidae	Asterales	Asteraceae	Christenhusz, M.J.M. CO-IMG-1725	BC			Enriched	ERR12712707	318	186402	318	TRUE	Asterales	-	FALSE	TRUE	TRUE	Asterales_Asteraceae_Oritrophium_peruvianum
s21863	PAFTOL	Eudicots	Asterids	Campanuliidae	Asterales	Asteraceae	Oritrophium	repens	Oritrophium repens	Eudicots	Asterids	Campanuliidae	Asterales	Asteraceae	Vargas, O.M. 462	QCA			Enriched	ERR6041657	288	190830	288	TRUE	Asterales	-	FALSE	TRUE	FALSE	Asterales_Asteraceae_Oritrophium_repens
s14833	PAFTOL	Eudicots	Asterids	Campanuliidae	Asterales	Asteraceae	Osmadenia	tenella	Osmadenia tenella	Eudicots	Asterids	Campanuliidae	Asterales	Asteraceae	Lippitt, L NSGB-0044	K			Enriched	ERR7621213	326	198822	326	TRUE	Asterales	-	FALSE	TRUE	TRUE	Asterales_Asteraceae_Osmadenia_tenella
s14923	PAFTOL	Eudicots	Asterids	Campanuliidae	Asterales	Asteraceae	Osmitopsis	asteriscoides	Osmitopsis asteriscoides	Eudicots	Asterids	Campanuliidae	Asterales	Asteraceae	Conrad, F. 96	K	Kew DNA Bank (28988)	South Africa	Enriched	ERR7621255	295	165711	288	TRUE	Asterales	-	FALSE	TRUE	TRUE	Asterales_Asteraceae_Osmitopsis_asteriscoides
s15125	PAFTOL	Eudicots	Asterids	Campanuliidae	Asterales	Asteraceae	Osteospermum	ilicifolium	Osteospermum ilicifolium	Eudicots	Asterids	Campanuliidae	Asterales	Asteraceae		K	Kew DNA Bank (27402)	South Africa	Enriched	ERR7621348	328	207939	328	TRUE	Asterales	-	FALSE	TRUE	TRUE	Asterales_Asteraceae_Osteospermum_ilicifolium
s24725	PAFTOL	Eudicots	Asterids	Campanuliidae	Asterales	Asteraceae	Osteospermum	moniliferum	Osteospermum moniliferum	Eudicots	Asterids	Campanuliidae	Asterales	Asteraceae	Koekemoer, M. 1448	PRE (PRE315811)			Enriched	ERR10978082	330	187185	330	TRUE	Asterales	-	FALSE	TRUE	FALSE	Asterales_Asteraceae_Osteospermum_moniliferum
s24721	PAFTOL	Eudicots	Asterids	Campanuliidae	Asterales	Asteraceae	Osteospermum	sinuatum	Osteospermum sinuatum	Eudicots	Asterids	Campanuliidae	Asterales	Asteraceae	Koekemoer, M. 2711	PRE (PRE592308)			Enriched	ERR10978080	340	191661	338	TRUE	Asterales	-	FALSE	TRUE	FALSE	Asterales_Asteraceae_Osteospermum_sinuatum
s24343	SRA	Eudicots	Asterids	Campanuliidae	Asterales	Asteraceae	Othonna	arborescens	Othonna arborescens	Eudicots	Asterids	Campanuliidae	Asterales	Asteraceae					Unclassified SRA	SRR5237204	276	200424	276	FALSE	Asterales	-	FALSE	TRUE	TRUE	Asterales_Asteraceae_Othonna_arborescens
s19289	PAFTOL	Eudicots	Asterids	Campanuliidae	Asterales	Asteraceae	Othonna	perfoliata	Othonna perfoliata	Eudicots	Asterids	Campanuliidae	Asterales	Asteraceae	Koekemoer, M. 1927	PRE (PRE568387)			Enriched	ERR10978019	313	165780	313	TRUE	Asterales	-	FALSE	TRUE	FALSE	Asterales_Asteraceae_Othonna_perfoliata
s11421	PAFTOL	Eudicots	Asterids	Campanuliidae	Asterales	Asteraceae	Otopappus	imbricatus	Otopappus imbricatus	Eudicots	Asterids	Campanuliidae	Asterales	Asteraceae	Calzada, J.I. 24399	K			Enriched	ERR7619561	326	203076	324	TRUE	Asterales	-	FALSE	TRUE	TRUE	Asterales_Asteraceae_Otopappus_imbricatus
s11440	PAFTOL	Eudicots	Asterids	Campanuliidae	Asterales	Asteraceae	Oxylobus	glandulifer	Oxylobus glandulifer	Eudicots	Asterids	Campanuliidae	Asterales	Asteraceae	Gomez, L. 1443	QCA			Enriched	ERR6041623	323	197898	322	TRUE	Asterales	-	FALSE	TRUE	TRUE	Asterales_Asteraceae_Oxylobus_glandulifer
s05719	PAFTOL	Eudicots	Asterids	Campanuliidae	Asterales	Asteraceae	Ozothamnus	leptophyllus	Ozothamnus leptophyllus	Eudicots	Asterids	Campanuliidae	Asterales	Asteraceae		K	Living collection: K (2006-1837)		Enriched	ERR7618461	325	189660	325	TRUE	Asterales	-	FALSE	TRUE	TRUE	Asterales_Asteraceae_Ozothamnus_leptophyllus
s05607	PAFTOL	Eudicots	Asterids	Campanuliidae	Asterales	Asteraceae	Pachylaena	atriplicifolia	Pachylaena atriplicifolia	Eudicots	Asterids	Campanuliidae	Asterales	Asteraceae	Hidalgo, O. AR-62	HTW			Enriched	ERR7618387	281	148821	280	TRUE	Asterales	-	FALSE	TRUE	TRUE	Asterales_Asteraceae_Pachylaena_atriplicifolia
s24751	PAFTOL	Eudicots	Asterids	Campanuliidae	Asterales	Asteraceae	Pachystegia	insignis	Pachystegia insignis	Eudicots	Asterids	Campanuliidae	Asterales	Asteraceae		K	Living collection: K (1978-2203)		Enriched	ERR10978092	335	189798	332	TRUE	Asterales	-	FALSE	TRUE	TRUE	Asterales_Asteraceae_Pachystegia_insignis
s11374	PAFTOL	Eudicots	Asterids	Campanuliidae	Asterales	Asteraceae	Packera	quercetorum	Packera quercetorum	Eudicots	Asterids	Campanuliidae	Asterales	Asteraceae	Johnson, J. AZ930-0084	K			Enriched	ERR7619528	285	159906	285	TRUE	Asterales	-	FALSE	TRUE	TRUE	Asterales_Asteraceae_Packera_quercetorum
s05763	PAFTOL	Eudicots	Asterids	Campanuliidae	Asterales	Asteraceae	Pallenis	maritima	Pallenis maritima	Eudicots	Asterids	Campanuliidae	Asterales	Asteraceae		K	Living collection: K (1975-2272)		Enriched	ERR5033772	339	207312	339	TRUE	Asterales	-	FALSE	TRUE	FALSE	Asterales_Asteraceae_Pallenis_maritima
s05764	PAFTOL	Eudicots	Asterids	Campanuliidae	Asterales	Asteraceae	Pallenis	spinosa	Pallenis spinosa	Eudicots	Asterids	Campanuliidae	Asterales	Asteraceae	Garnatje, T. 565	BC			Enriched	ERR7618489	322	176775	322	TRUE	Asterales	-	FALSE	TRUE	TRUE	Asterales_Asteraceae_Pallenis_spinosa
s27983	GAP	Eudicots	Asterids	Campanuliidae	Asterales	Asteraceae	Pappochroma	pappocromum	Pappochroma pappocromum	Eudicots	Asterids	Campanuliidae	Asterales	Asteraceae	Wood, J. 406	CANB (CANB 826665)			Enriched	ERR7599389	328	218949	328	TRUE	Asterales	-	FALSE	TRUE	TRUE	Asterales_Asteraceae_Pappochroma_pappocromum
s06589	PAFTOL	Eudicots	Asterids	Campanuliidae	Asterales	Asteraceae	Papuacalia	carstenszensis	Papuacalia carstenszensis	Eudicots	Asterids	Campanuliidae	Asterales	Asteraceae	Willis, F.R. 192	K	Kew DNA Bank (20595)	Indonesia	Enriched	ERR7621345	318	193677	318	TRUE	Asterales	-	FALSE	TRUE	TRUE	Asterales_Asteraceae_Papuacalia_carstenszensis
s18767	PAFTOL	Eudicots	Asterids	Campanuliidae	Asterales	Asteraceae	Paragynoxys	venezuelae	Paragynoxys venezuelae	Eudicots	Asterids	Campanuliidae	Asterales	Asteraceae	Garcia, F. 622	MA			Enriched	ERR7621700	307	149466	305	TRUE	Asterales	-	FALSE	TRUE	TRUE	Asterales_Asteraceae_Paragynoxys_venezuelae
s14835	PAFTOL	Eudicots	Asterids	Campanuliidae	Asterales	Asteraceae	Paralychnophora	reflexoauriculata	Paralychnophora reflexoauriculata	Eudicots	Asterids	Campanuliidae	Asterales	Asteraceae	van den Berg, C. 2607	HUEFS			Enriched	ERR7621214	329	199320	326	TRUE	Asterales	-	FALSE	TRUE	TRUE	Asterales_Asteraceae_Paralychnophora_reflexoauriculata
s27985	GAP	Eudicots	Asterids	Campanuliidae	Asterales	Asteraceae	Parantennaria	uniceps	Parantennaria uniceps	Eudicots	Asterids	Campanuliidae	Asterales	Asteraceae	Schmidt-Lebuhn, A.N. 1581	CANB (CANB 867549)			Enriched	ERR7599390	324	196455	321	TRUE	Asterales	-	FALSE	TRUE	TRUE	Asterales_Asteraceae_Parantennaria_uniceps
s14895	PAFTOL	Eudicots	Asterids	Campanuliidae	Asterales	Asteraceae	Parasenecio	palmatisectus	Parasenecio palmatisectus	Eudicots	Asterids	Campanuliidae	Asterales	Asteraceae	Borosova, R. 10CS2222	K	Kew DNA Bank (66908)	China	Enriched	ERR7621243	294	142590	292	TRUE	Asterales	-	FALSE	TRUE	TRUE	Asterales_Asteraceae_Parasenecio_palmatisectus
s11403	PAFTOL	Eudicots	Asterids	Campanuliidae	Asterales	Asteraceae	Parastrephia	phyliciformis	Parastrephia phyliciformis	Eudicots	Asterids	Campanuliidae	Asterales	Asteraceae	Beck, S.G. 30668	LPB			Enriched	ERR6041617	287	149643	286	TRUE	Asterales	-	FALSE	TRUE	TRUE	Asterales_Asteraceae_Parastrephia_phyliciformis
s21865	PAFTOL	Eudicots	Asterids	Campanuliidae	Asterales	Asteraceae	Parastrephia	quadrangularis	Parastrephia quadrangularis	Eudicots	Asterids	Campanuliidae	Asterales	Asteraceae	Garcia, C. 67	LPB			Enriched	ERR6041658	277	187632	277	TRUE	Asterales	-	FALSE	TRUE	FALSE	Asterales_Asteraceae_Parastrephia_quadrangularis
s11419	PAFTOL	Eudicots	Asterids	Campanuliidae	Asterales	Asteraceae	Parthenium	hysterophorus	Parthenium hysterophorus	Eudicots	Asterids	Campanuliidae	Asterales	Asteraceae	Christenhusz, M.J.M. BR-XII-2017-2	BC			Enriched	ERR7619559	319	194670	319	TRUE	Asterales	-	FALSE	TRUE	TRUE	Asterales_Asteraceae_Parthenium_hysterophorus
s14885	PAFTOL	Eudicots	Asterids	Campanuliidae	Asterales	Asteraceae	Pasaccardoa	grantii	Pasaccardoa grantii	Eudicots	Asterids	Campanuliidae	Asterales	Asteraceae	Bidgood, S. 3937	K	Kew DNA Bank (23800)	Tanzania, the United Republic of	Enriched	ERR7621238	340	220668	339	TRUE	Asterales	-	FALSE	TRUE	TRUE	Asterales_Asteraceae_Pasaccardoa_grantii
s11422	PAFTOL	Eudicots	Asterids	Campanuliidae	Asterales	Asteraceae	Pascalia	glauca	Pascalia glauca	Eudicots	Asterids	Campanuliidae	Asterales	Asteraceae	Guttierrez, D.G. 1394	BA			Enriched	ERR7619562	321	182703	319	TRUE	Asterales	-	FALSE	TRUE	TRUE	Asterales_Asteraceae_Pascalia_glauca
s24713	PAFTOL	Eudicots	Asterids	Campanuliidae	Asterales	Asteraceae	Pegolettia	oxyodonta	Pegolettia oxyodonta	Eudicots	Asterids	Campanuliidae	Asterales	Asteraceae	Koekemoer, M. 2698	PRE (PRE591448)			Enriched	ERR10978077	325	195162	322	TRUE	Asterales	-	FALSE	TRUE	TRUE	Asterales_Asteraceae_Pegolettia_oxyodonta
s27987	GAP	Eudicots	Asterids	Campanuliidae	Asterales	Asteraceae	Pembertonia	latisquamea	Pembertonia latisquamea	Eudicots	Asterids	Campanuliidae	Asterales	Asteraceae	Schmidt-Lebuhn, A.N. 1444	CANB (CANB 812940)			Enriched	ERR7599391	316	204027	316	TRUE	Asterales	-	FALSE	TRUE	TRUE	Asterales_Asteraceae_Pembertonia_latisquamea
s18775	PAFTOL	Eudicots	Asterids	Campanuliidae	Asterales	Asteraceae	Pentacalia	albotecta	Pentacalia albotecta	Eudicots	Asterids	Campanuliidae	Asterales	Asteraceae	Garcia, F. 853	MA			Enriched	ERR7621704	326	207273	326	TRUE	Asterales	-	FALSE	TRUE	TRUE	Asterales_Asteraceae_Pentacalia_albotecta
s18769	PAFTOL	Eudicots	Asterids	Campanuliidae	Asterales	Asteraceae	Pentacalia	ellipticifolia	Pentacalia ellipticifolia	Eudicots	Asterids	Campanuliidae	Asterales	Asteraceae	Garcia, F. 669	MA			Enriched	ERR7621701	316	193974	315	TRUE	Asterales	-	FALSE	TRUE	FALSE	Asterales_Asteraceae_Pentacalia_ellipticifolia
s18773	PAFTOL	Eudicots	Asterids	Campanuliidae	Asterales	Asteraceae	Pentacalia	weinmannifolia	Pentacalia weinmannifolia	Eudicots	Asterids	Campanuliidae	Asterales	Asteraceae	Garcia, F. 778	MA			Enriched	ERR7621703	335	219111	335	TRUE	Asterales	-	FALSE	TRUE	FALSE	Asterales_Asteraceae_Pentacalia_weinmannifolia
s27989	GAP	Eudicots	Asterids	Campanuliidae	Asterales	Asteraceae	Pentalepis	trichodesmoides	Pentalepis trichodesmoides	Eudicots	Asterids	Campanuliidae	Asterales	Asteraceae	Mallinson, D.J. 941	CANB (CANB 883747)			Enriched	ERR7599392	320	197985	318	TRUE	Asterales	-	FALSE	TRUE	TRUE	Asterales_Asteraceae_Pentalepis_trichodesmoides
s05765	PAFTOL	Eudicots	Asterids	Campanuliidae	Asterales	Asteraceae	Pentanema	montanum	Pentanema montanum	Eudicots	Asterids	Campanuliidae	Asterales	Asteraceae	Douzet, R. FR-5-VII-2017-2	BC			Enriched	ERR5034785	331	202881	331	TRUE	Asterales	-	FALSE	TRUE	TRUE	Asterales_Asteraceae_Pentanema_montanum
s19291	PAFTOL	Eudicots	Asterids	Campanuliidae	Asterales	Asteraceae	Pentzia	elegans	Pentzia elegans	Eudicots	Asterids	Campanuliidae	Asterales	Asteraceae	Koekemoer, M. 2663	PRE (PRE586176)			Enriched	ERR7621912	212	95409	208	TRUE	Asterales	-	FALSE	TRUE	TRUE	Asterales_Asteraceae_Pentzia_elegans
s05620	PAFTOL	Eudicots	Asterids	Campanuliidae	Asterales	Asteraceae	Perdicium	capense	Perdicium capense	Eudicots	Asterids	Campanuliidae	Asterales	Asteraceae	Helme, N.A. 3542	K	Kew DNA Bank (36354)	South Africa	Enriched	ERR7618393	292	116844	285	TRUE	Asterales	-	FALSE	TRUE	TRUE	Asterales_Asteraceae_Perdicium_capense
s21871	PAFTOL	Eudicots	Asterids	Campanuliidae	Asterales	Asteraceae	Perezia	ciliosa	Perezia ciliosa	Eudicots	Asterids	Campanuliidae	Asterales	Asteraceae	Meneses, R.I. 4560	LPB			Enriched	ERR6041661	261	155739	258	TRUE	Asterales	-	FALSE	TRUE	FALSE	Asterales_Asteraceae_Perezia_ciliosa
s21875	PAFTOL	Eudicots	Asterids	Campanuliidae	Asterales	Asteraceae	Perezia	multiflora	Perezia multiflora	Eudicots	Asterids	Campanuliidae	Asterales	Asteraceae	Jimenez, I. 7247	LPB			Enriched	ERR6041663	286	171459	286	TRUE	Asterales	-	FALSE	TRUE	FALSE	Asterales_Asteraceae_Perezia_multiflora
s05591	PAFTOL	Eudicots	Asterids	Campanuliidae	Asterales	Asteraceae	Perezia	recurvata	Perezia recurvata	Eudicots	Asterids	Campanuliidae	Asterales	Asteraceae	Gonzalez, C. 913	HTW			Enriched	ERR5033732	312	151518	312	TRUE	Asterales	-	FALSE	TRUE	TRUE	Asterales_Asteraceae_Perezia_recurvata
s23679	SRA	Eudicots	Asterids	Campanuliidae	Asterales	Asteraceae	Pericallis	cruenta	Pericallis cruenta	Eudicots	Asterids	Campanuliidae	Asterales	Asteraceae					Unclassified SRA	SRR3995486	325	241974	325		Asterales	-	FALSE	TRUE	TRUE	Asterales_Asteraceae_Pericallis_cruenta
s05694	PAFTOL	Eudicots	Asterids	Campanuliidae	Asterales	Asteraceae	Pericallis	webbii	Pericallis webbii	Eudicots	Asterids	Campanuliidae	Asterales	Asteraceae	Hidalgo, O. JBB-IV-2017-6	BC			Enriched	ERR7618443	341	213015	341	TRUE	Asterales	-	FALSE	TRUE	FALSE	Asterales_Asteraceae_Pericallis_webbii
s05809	PAFTOL	Eudicots	Asterids	Campanuliidae	Asterales	Asteraceae	Perityle	emoryi	Perityle emoryi	Eudicots	Asterids	Campanuliidae	Asterales	Asteraceae	Powel 1710	LP			Enriched	ERR7618524	334	165006	332	TRUE	Asterales	-	FALSE	TRUE	TRUE	Asterales_Asteraceae_Perityle_emoryi
s14469	PAFTOL	Eudicots	Asterids	Campanuliidae	Asterales	Asteraceae	Pertya	robusta	Pertya robusta	Eudicots	Asterids	Campanuliidae	Asterales	Asteraceae	Funuse 30094	K			Enriched	ERR7621137	177	56211	175	TRUE	Asterales	-	FALSE	TRUE	TRUE	Asterales_Asteraceae_Pertya_robusta
s14975	PAFTOL	Eudicots	Asterids	Campanuliidae	Asterales	Asteraceae	Petalacte	coronata	Petalacte coronata	Eudicots	Asterids	Campanuliidae	Asterales	Asteraceae	Goldblatt, P. 12397	K	Kew DNA Bank (27562)	South Africa	Enriched	ERR7621278	313	200211	313	TRUE	Asterales	-	FALSE	TRUE	TRUE	Asterales_Asteraceae_Petalacte_coronata
s05689	PAFTOL	Eudicots	Asterids	Campanuliidae	Asterales	Asteraceae	Petasites	albus	Petasites albus	Eudicots	Asterids	Campanuliidae	Asterales	Asteraceae	Pegoraro, L. IT26	K			Enriched	ERR7618439	293	159708	292	TRUE	Asterales	-	FALSE	TRUE	TRUE	Asterales_Asteraceae_Petasites_albus
s14949	PAFTOL	Eudicots	Asterids	Campanuliidae	Asterales	Asteraceae	Phaenocoma	prolifera	Phaenocoma prolifera	Eudicots	Asterids	Campanuliidae	Asterales	Asteraceae	Forest, F. 493	K	Kew DNA Bank (27331)	South Africa	Enriched	ERR7621267	302	159267	300	TRUE	Asterales	-	FALSE	TRUE	TRUE	Asterales_Asteraceae_Phaenocoma_prolifera
s05720	PAFTOL	Eudicots	Asterids	Campanuliidae	Asterales	Asteraceae	Phagnalon	rupestre	Phagnalon rupestre	Eudicots	Asterids	Campanuliidae	Asterales	Asteraceae	Hidalgo, O. 271	BC			Enriched	ERR5033761	319	184695	319	TRUE	Asterales	-	FALSE	TRUE	FALSE	Asterales_Asteraceae_Phagnalon_rupestre
s04974	PAFTOL	Eudicots	Asterids	Campanuliidae	Asterales	Asteraceae	Phagnalon	sp.	Phagnalon sp.	Eudicots	Asterids	Campanuliidae	Asterales	Asteraceae		K	Living collection: K (2008-186); Kew DNA Bank (33353)	Spain	Enriched	ERR5084271	335	220596	334	TRUE	Asterales	-	FALSE	TRUE	TRUE	Asterales_Asteraceae_Phagnalon_sp.
s19293	PAFTOL	Eudicots	Asterids	Campanuliidae	Asterales	Asteraceae	Phalacrocarpum	oppositifolium	Phalacrocarpum oppositifolium	Eudicots	Asterids	Campanuliidae	Asterales	Asteraceae	Nieto Feliner, G. 4999GN	MA			Enriched	ERR7621913	309	193776	308	TRUE	Asterales	-	FALSE	TRUE	TRUE	Asterales_Asteraceae_Phalacrocarpum_oppositifolium
s14899	PAFTOL	Eudicots	Asterids	Campanuliidae	Asterales	Asteraceae	Phymaspermum	acerosum	Phymaspermum acerosum	Eudicots	Asterids	Campanuliidae	Asterales	Asteraceae	Burrows, J.E. 9004	K	Kew DNA Bank (36525)	South Africa	Enriched	ERR7621245	279	158268	278	TRUE	Asterales	-	FALSE	TRUE	TRUE	Asterales_Asteraceae_Phymaspermum_acerosum
s14473	PAFTOL	Eudicots	Asterids	Campanuliidae	Asterales	Asteraceae	Picnomon	acarna	Picnomon acarna	Eudicots	Asterids	Campanuliidae	Asterales	Asteraceae	Romaschenko, K. 402	BC			Enriched	ERR7621139	337	207810	337	TRUE	Asterales	-	FALSE	TRUE	TRUE	Asterales_Asteraceae_Picnomon_acarna
s14837	PAFTOL	Eudicots	Asterids	Campanuliidae	Asterales	Asteraceae	Picris	hieracioides	Picris hieracioides	Eudicots	Asterids	Campanuliidae	Asterales	Asteraceae	Hidalgo, O. 439	BC			Enriched	ERR7621215	326	204708	326	TRUE	Asterales	-	FALSE	TRUE	TRUE	Asterales_Asteraceae_Picris_hieracioides
s27993	GAP	Eudicots	Asterids	Campanuliidae	Asterales	Asteraceae	Pilbara	trudgenii	Pilbara trudgenii	Eudicots	Asterids	Campanuliidae	Asterales	Asteraceae	Bull, J. ONS KAR 45	PERTH (PERTH 8851131)			Enriched	ERR7599393	313	197091	313	TRUE	Asterales	-	FALSE	TRUE	TRUE	Asterales_Asteraceae_Pilbara_trudgenii
s05676	PAFTOL	Eudicots	Asterids	Campanuliidae	Asterales	Asteraceae	Pilosella	piloselloides	Pilosella piloselloides	Eudicots	Asterids	Campanuliidae	Asterales	Asteraceae	Pegoraro, L. IT28	K			Enriched	ERR7618430	299	174720	297	TRUE	Asterales	-	FALSE	TRUE	TRUE	Asterales_Asteraceae_Pilosella_piloselloides
s11370	PAFTOL	Eudicots	Asterids	Campanuliidae	Asterales	Asteraceae	Pinaropappus	roseus	Pinaropappus roseus	Eudicots	Asterids	Campanuliidae	Asterales	Asteraceae	Eason, M. LBJWC-0640	K			Enriched	ERR7619525	320	192237	319	TRUE	Asterales	-	FALSE	TRUE	TRUE	Asterales_Asteraceae_Pinaropappus_roseus
s05650	PAFTOL	Eudicots	Asterids	Campanuliidae	Asterales	Asteraceae	Piptocarpha	rotundifolia	Piptocarpha rotundifolia	Eudicots	Asterids	Campanuliidae	Asterales	Asteraceae	Vasconcelos, T. 773	UB			Enriched	ERR7618410	311	179442	311	TRUE	Asterales	-	FALSE	TRUE	TRUE	Asterales_Asteraceae_Piptocarpha_rotundifolia
s14991	PAFTOL	Eudicots	Asterids	Campanuliidae	Asterales	Asteraceae	Piptocoma	antillana	Piptocoma antillana	Eudicots	Asterids	Campanuliidae	Asterales	Asteraceae	Hamilton, M.A. 1157	K	Kew DNA Bank (67721)		Enriched	ERR7621286	325	197544	323	TRUE	Asterales	-	FALSE	TRUE	TRUE	Asterales_Asteraceae_Piptocoma_antillana
s27995	GAP	Eudicots	Asterids	Campanuliidae	Asterales	Asteraceae	Pithocarpa	pulchella	Pithocarpa pulchella	Eudicots	Asterids	Campanuliidae	Asterales	Asteraceae	Lepschi, B.J. 2564	CANB (CANB 502758)			Enriched	ERR7803726	120	39990	86	TRUE	Asterales	-	FALSE	TRUE	TRUE	Asterales_Asteraceae_Pithocarpa_pulchella
s30797	SRA	Eudicots	Asterids	Campanuliidae	Asterales	Asteraceae	Pityopsis	ruthii	Pityopsis ruthii	Eudicots	Asterids	Campanuliidae	Asterales	Asteraceae					Enriched	SRR16854325	343	256845	342	TRUE	Asterales	-	FALSE	TRUE	TRUE	Asterales_Asteraceae_Pityopsis_ruthii
s16151	PAFTOL	Eudicots	Asterids	Campanuliidae	Asterales	Asteraceae	Plagiocheilus	peduncularis	Plagiocheilus peduncularis	Eudicots	Asterids	Campanuliidae	Asterales	Asteraceae	Tovar, C. s.n.	K			Enriched	ERR7621484	328	192510	328	TRUE	Asterales	-	FALSE	TRUE	TRUE	Asterales_Asteraceae_Plagiocheilus_peduncularis
s19295	PAFTOL	Eudicots	Asterids	Campanuliidae	Asterales	Asteraceae	Plagius	maghrebinus	Plagius maghrebinus	Eudicots	Asterids	Campanuliidae	Asterales	Asteraceae	Vitek, E. s.n.	MA (MA-01-00909368)			Enriched	ERR7621914	128	46092	127	TRUE	Asterales	-	FALSE	TRUE	TRUE	Asterales_Asteraceae_Plagius_maghrebinus
s11354	PAFTOL	Eudicots	Asterids	Campanuliidae	Asterales	Asteraceae	Plazia	daphnoides	Plazia daphnoides	Eudicots	Asterids	Campanuliidae	Asterales	Asteraceae		CONC (179716)			Enriched	ERR7619515	332	202233	331	TRUE	Asterales	-	FALSE	TRUE	TRUE	Asterales_Asteraceae_Plazia_daphnoides
s15051	PAFTOL	Eudicots	Asterids	Campanuliidae	Asterales	Asteraceae	Plecostachys	serpyllifolia	Plecostachys serpyllifolia	Eudicots	Asterids	Campanuliidae	Asterales	Asteraceae	Manning, J.C. 339	K	Kew DNA Bank (36554)	South Africa	Enriched	ERR7621315	338	221550	338	TRUE	Asterales	-	FALSE	TRUE	TRUE	Asterales_Asteraceae_Plecostachys_serpyllifolia
s05640	PAFTOL	Eudicots	Asterids	Campanuliidae	Asterales	Asteraceae	Plectocephalus	rothrockii	Plectocephalus rothrockii	Eudicots	Asterids	Campanuliidae	Asterales	Asteraceae		K	Living collection: K (1991-438)		Enriched	ERR7618404	287	151215	287	TRUE	Asterales	-	FALSE	TRUE	TRUE	Asterales_Asteraceae_Plectocephalus_rothrockii
s11352	PAFTOL	Eudicots	Asterids	Campanuliidae	Asterales	Asteraceae	Pleocarphus	revolutus	Pleocarphus revolutus	Eudicots	Asterids	Campanuliidae	Asterales	Asteraceae	Bonifacino s.n.	SI (818)			Enriched	ERR7619513	296	146286	295	TRUE	Asterales	-	FALSE	TRUE	TRUE	Asterales_Asteraceae_Pleocarphus_revolutus
s27997	GAP	Eudicots	Asterids	Campanuliidae	Asterales	Asteraceae	Pleurocarpaea	denticulata	Pleurocarpaea denticulata	Eudicots	Asterids	Campanuliidae	Asterales	Asteraceae	Evans, M. 3579	CANB (CANB 558882)			Enriched	ERR7599394	278	154716	278	TRUE	Asterales	-	FALSE	TRUE	TRUE	Asterales_Asteraceae_Pleurocarpaea_denticulata
s27999	GAP	Eudicots	Asterids	Campanuliidae	Asterales	Asteraceae	Pleurophyllum	hookeri	Pleurophyllum hookeri	Eudicots	Asterids	Campanuliidae	Asterales	Asteraceae	Seppelt, R.D. 14585	CANB (CANB 826639)			Enriched	ERR7599395	328	189837	325	TRUE	Asterales	-	FALSE	TRUE	TRUE	Asterales_Asteraceae_Pleurophyllum_hookeri
s23681	SRA	Eudicots	Asterids	Campanuliidae	Asterales	Asteraceae	Pluchea	indica	Pluchea indica	Eudicots	Asterids	Campanuliidae	Asterales	Asteraceae					Unclassified SRA	SRR6650047	340	259986	340	FALSE	Asterales	-	FALSE	TRUE	TRUE	Asterales_Asteraceae_Pluchea_indica
s11409	PAFTOL	Eudicots	Asterids	Campanuliidae	Asterales	Asteraceae	Pluchea	odorata	Pluchea odorata	Eudicots	Asterids	Campanuliidae	Asterales	Asteraceae	Huie, G. NV052-0122	K			Enriched	ERR7619550	309	174210	308	TRUE	Asterales	-	FALSE	TRUE	FALSE	Asterales_Asteraceae_Pluchea_odorata
s14839	PAFTOL	Eudicots	Asterids	Campanuliidae	Asterales	Asteraceae	Podachaenium	eminens	Podachaenium eminens	Eudicots	Asterids	Campanuliidae	Asterales	Asteraceae	Calzada, J.I. 24507	K			Enriched	ERR7621216	329	206373	328	TRUE	Asterales	-	FALSE	TRUE	TRUE	Asterales_Asteraceae_Podachaenium_eminens
s14515	PAFTOL	Eudicots	Asterids	Campanuliidae	Asterales	Asteraceae	Podanthus	mitiqui	Podanthus mitiqui	Eudicots	Asterids	Campanuliidae	Asterales	Asteraceae	Valles, J. CL-4	BCN (BCN98000)			Enriched	ERR7621159	332	212652	332	TRUE	Asterales	-	FALSE	TRUE	TRUE	Asterales_Asteraceae_Podanthus_mitiqui
s14907	PAFTOL	Eudicots	Asterids	Campanuliidae	Asterales	Asteraceae	Podolepis	aristata	Podolepis aristata	Eudicots	Asterids	Campanuliidae	Asterales	Asteraceae	Christenhusz, M.J.M. 6429	K	Kew DNA Bank (59840)		Enriched	ERR7621249	328	198597	326	TRUE	Asterales	-	FALSE	TRUE	TRUE	Asterales_Asteraceae_Podolepis_aristata
s14911	PAFTOL	Eudicots	Asterids	Campanuliidae	Asterales	Asteraceae	Podotheca	angustifolia	Podotheca angustifolia	Eudicots	Asterids	Campanuliidae	Asterales	Asteraceae	Christenhusz, M.J.M. 6906	K	Kew DNA Bank (70630)		Enriched	ERR7621251	315	178320	314	TRUE	Asterales	-	FALSE	TRUE	TRUE	Asterales_Asteraceae_Podotheca_angustifolia
s14995	PAFTOL	Eudicots	Asterids	Campanuliidae	Asterales	Asteraceae	Poecilolepis	ficoidea	Poecilolepis ficoidea	Eudicots	Asterids	Campanuliidae	Asterales	Asteraceae	Helme, N.A. 3121	K	Kew DNA Bank (27843)	South Africa	Enriched	ERR7621288	309	173958	308	TRUE	Asterales	-	FALSE	TRUE	TRUE	Asterales_Asteraceae_Poecilolepis_ficoidea
s15093	PAFTOL	Eudicots	Asterids	Campanuliidae	Asterales	Asteraceae	Pogonolepis	stricta	Pogonolepis stricta	Eudicots	Asterids	Campanuliidae	Asterales	Asteraceae	Smith, R.J. 135	K	Kew DNA Bank (37151)	Australia	Enriched	ERR7621334	320	189492	319	TRUE	Asterales	-	FALSE	TRUE	TRUE	Asterales_Asteraceae_Pogonolepis_stricta
s14507	PAFTOL	Eudicots	Asterids	Campanuliidae	Asterales	Asteraceae	Poljakovia	alashanensis	Poljakovia alashanensis	Eudicots	Asterids	Campanuliidae	Asterales	Asteraceae	Valles, J. CN-43	BCN			Enriched	ERR7621155	281	176040	281	TRUE	Asterales	-	FALSE	TRUE	TRUE	Asterales_Asteraceae_Poljakovia_alashanensis
s14951	PAFTOL	Eudicots	Asterids	Campanuliidae	Asterales	Asteraceae	Polyarrhena	reflexa	Polyarrhena reflexa	Eudicots	Asterids	Campanuliidae	Asterales	Asteraceae	Forest, F. 567	K	Kew DNA Bank (27890)	South Africa	Enriched	ERR7621268	314	173076	314	TRUE	Asterales	-	FALSE	TRUE	FALSE	Asterales_Asteraceae_Polyarrhena_reflexa_s14951
s15131	PAFTOL	Eudicots	Asterids	Campanuliidae	Asterales	Asteraceae	Polyarrhena	reflexa	Polyarrhena reflexa	Eudicots	Asterids	Campanuliidae	Asterales	Asteraceae		K	Kew DNA Bank (27958)		Enriched	ERR7621351	320	189984	320	TRUE	Asterales	-	FALSE	TRUE	TRUE	Asterales_Asteraceae_Polyarrhena_reflexa_s15131
s05721	PAFTOL	Eudicots	Asterids	Campanuliidae	Asterales	Asteraceae	Polycalymma	stuartii	Polycalymma stuartii	Eudicots	Asterids	Campanuliidae	Asterales	Asteraceae	Christenhusz, M.J.M. 7632	BC			Enriched	ERR7618462	330	181212	328	TRUE	Asterales	-	FALSE	TRUE	TRUE	Asterales_Asteraceae_Polycalymma_stuartii
s05779	PAFTOL	Eudicots	Asterids	Campanuliidae	Asterales	Asteraceae	Porophyllum	scoparium	Porophyllum scoparium	Eudicots	Asterids	Campanuliidae	Asterales	Asteraceae	Manning, P 3939	K			Enriched	ERR5033774	337	206787	336	TRUE	Asterales	-	FALSE	TRUE	TRUE	Asterales_Asteraceae_Porophyllum_scoparium
s14841	PAFTOL	Eudicots	Asterids	Campanuliidae	Asterales	Asteraceae	Porphyrostemma	chevalieri	Porphyrostemma chevalieri	Eudicots	Asterids	Campanuliidae	Asterales	Asteraceae	Bako, B. BUR-290	K			Enriched	ERR7621217	311	186348	311	TRUE	Asterales	-	FALSE	TRUE	TRUE	Asterales_Asteraceae_Porphyrostemma_chevalieri
s11443	PAFTOL	Eudicots	Asterids	Campanuliidae	Asterales	Asteraceae	Praxelis	clematidea	Praxelis clematidea	Eudicots	Asterids	Campanuliidae	Asterales	Asteraceae	Guttierrez, D.G. 1388	BA (BA94585)			Enriched	ERR7619575	321	201093	320	TRUE	Asterales	-	FALSE	TRUE	TRUE	Asterales_Asteraceae_Praxelis_clematidea
s19297	PAFTOL	Eudicots	Asterids	Campanuliidae	Asterales	Asteraceae	Prenanthes	purpurea	Prenanthes purpurea	Eudicots	Asterids	Campanuliidae	Asterales	Asteraceae	Pegoraro, L. FR527	K			Enriched	ERR10978020	326	203868	323	TRUE	Asterales	-	FALSE	TRUE	TRUE	Asterales_Asteraceae_Prenanthes_purpurea
s19299	PAFTOL	Eudicots	Asterids	Campanuliidae	Asterales	Asteraceae	Printzia	auriculata	Printzia auriculata	Eudicots	Asterids	Campanuliidae	Asterales	Asteraceae	Bayer, R.J. SAF-3047	CANB (3047)			Enriched	ERR7621915	207	84633	204	TRUE	Asterales	-	FALSE	TRUE	FALSE	Asterales_Asteraceae_Printzia_auriculata
s15031	PAFTOL	Eudicots	Asterids	Campanuliidae	Asterales	Asteraceae	Printzia	polifolia	Printzia polifolia	Eudicots	Asterids	Campanuliidae	Asterales	Asteraceae	Manning, J.C. 2872	K	Kew DNA Bank (28320)	South Africa	Enriched	ERR7621305	298	182661	297	TRUE	Asterales	-	FALSE	TRUE	TRUE	Asterales_Asteraceae_Printzia_polifolia
s19301	PAFTOL	Eudicots	Asterids	Campanuliidae	Asterales	Asteraceae	Prolongoa	hispanica	Prolongoa hispanica	Eudicots	Asterids	Campanuliidae	Asterales	Asteraceae	Garcia Aran, V. 8729	MA (MA-01-00908257)			Enriched	ERR7621916	337	218868	336	TRUE	Asterales	-	FALSE	TRUE	TRUE	Asterales_Asteraceae_Prolongoa_hispanica
s05586	PAFTOL	Eudicots	Asterids	Campanuliidae	Asterales	Asteraceae	Proustia	cuneifolia	Proustia cuneifolia	Eudicots	Asterids	Campanuliidae	Asterales	Asteraceae	Guttierrez, D.G. 1207	BA			Enriched	ERR5033730	333	206829	332	TRUE	Asterales	-	FALSE	TRUE	TRUE	Asterales_Asteraceae_Proustia_cuneifolia
s24797	PAFTOL	Eudicots	Asterids	Campanuliidae	Asterales	Asteraceae	Psephellus	bellus	Psephellus bellus	Eudicots	Asterids	Campanuliidae	Asterales	Asteraceae	Hidalgo, O. 636	BC			Enriched	ERR10978111	341	204735	339	TRUE	Asterales	-	FALSE	TRUE	TRUE	Asterales_Asteraceae_Psephellus_bellus
s19305	PAFTOL	Eudicots	Asterids	Campanuliidae	Asterales	Asteraceae	Pseudognaphalium	attenuatum	Pseudognaphalium attenuatum	Eudicots	Asterids	Campanuliidae	Asterales	Asteraceae	Zapata, M.; Rodriguez, E.; Medina, V. (Legit. Sagastegui, A.) 17317	F			Enriched	ERR7621918	328	199086	328	TRUE	Asterales	-	FALSE	TRUE	TRUE	Asterales_Asteraceae_Pseudognaphalium_attenuatum
s21829	PAFTOL	Eudicots	Asterids	Campanuliidae	Asterales	Asteraceae	Pseudognaphalium	lacteum	Pseudognaphalium lacteum	Eudicots	Asterids	Campanuliidae	Asterales	Asteraceae	Beck, S.G. 30689	LPB			Enriched	ERR6041640	327	213024	327	TRUE	Asterales	-	FALSE	TRUE	FALSE	Asterales_Asteraceae_Pseudognaphalium_lacteum
s18719	PAFTOL	Eudicots	Asterids	Campanuliidae	Asterales	Asteraceae	Pseudognaphalium	oxyphyllum	Pseudognaphalium oxyphyllum	Eudicots	Asterids	Campanuliidae	Asterales	Asteraceae	Galbany-Casals, M. 2454	BC			Enriched	ERR7621686	336	218910	336	TRUE	Asterales	-	FALSE	TRUE	FALSE	Asterales_Asteraceae_Pseudognaphalium_oxyphyllum
s05698	PAFTOL	Eudicots	Asterids	Campanuliidae	Asterales	Asteraceae	Pseudogynoxys	chenopodioides	Pseudogynoxys chenopodioides	Eudicots	Asterids	Campanuliidae	Asterales	Asteraceae	Almeida, E.M. 1728	BC			Enriched	ERR7618446	338	205614	336	TRUE	Asterales	-	FALSE	TRUE	TRUE	Asterales_Asteraceae_Pseudogynoxys_chenopodioides
s15067	PAFTOL	Eudicots	Asterids	Campanuliidae	Asterales	Asteraceae	Psiadia	arguta	Psiadia arguta	Eudicots	Asterids	Campanuliidae	Asterales	Asteraceae	Page, W. 97	K	Kew DNA Bank (26133)	Mauritius	Enriched	ERR7621321	320	185127	318	TRUE	Asterales	-	FALSE	TRUE	TRUE	Asterales_Asteraceae_Psiadia_arguta
s19303	PAFTOL	Eudicots	Asterids	Campanuliidae	Asterales	Asteraceae	Psiadia	retusa	Psiadia retusa	Eudicots	Asterids	Campanuliidae	Asterales	Asteraceae	Robert, Y. s.n.	P			Enriched	ERR7621917	334	217977	333	TRUE	Asterales	-	FALSE	TRUE	FALSE	Asterales_Asteraceae_Psiadia_retusa
s11395	PAFTOL	Eudicots	Asterids	Campanuliidae	Asterales	Asteraceae	Psilocarphus	brevissimus	Psilocarphus brevissimus	Eudicots	Asterids	Campanuliidae	Asterales	Asteraceae	Dunn, J. NSGB-0034	K			Enriched	ERR7619539	327	198795	325	TRUE	Asterales	-	FALSE	TRUE	TRUE	Asterales_Asteraceae_Psilocarphus_brevissimus
s11412	PAFTOL	Eudicots	Asterids	Campanuliidae	Asterales	Asteraceae	Psilostrophe	sparsiflora	Psilostrophe sparsiflora	Eudicots	Asterids	Campanuliidae	Asterales	Asteraceae	Campbell, J. UT030-084	K			Enriched	ERR7619553	232	120273	229	TRUE	Asterales	-	FALSE	TRUE	TRUE	Asterales_Asteraceae_Psilostrophe_sparsiflora
s05767	PAFTOL	Eudicots	Asterids	Campanuliidae	Asterales	Asteraceae	Pterocaulon	sphacelatum	Pterocaulon sphacelatum	Eudicots	Asterids	Campanuliidae	Asterales	Asteraceae	Christenhusz, M.J.M. 7622	BC			Enriched	ERR7618491	313	180099	312	TRUE	Asterales	-	FALSE	TRUE	TRUE	Asterales_Asteraceae_Pterocaulon_sphacelatum
s14913	PAFTOL	Eudicots	Asterids	Campanuliidae	Asterales	Asteraceae	Pterochaeta	paniculata	Pterochaeta paniculata	Eudicots	Asterids	Campanuliidae	Asterales	Asteraceae	Christenhusz, M.J.M. 6926	K	Kew DNA Bank (70650)		Enriched	ERR7621252	299	176043	298	TRUE	Asterales	-	FALSE	TRUE	TRUE	Asterales_Asteraceae_Pterochaeta_paniculata
s24715	PAFTOL	Eudicots	Asterids	Campanuliidae	Asterales	Asteraceae	Pteronia	divaricata	Pteronia divaricata	Eudicots	Asterids	Campanuliidae	Asterales	Asteraceae	Koekemoer, M. 2435	PRE (PRE573396)			Enriched	ERR10978078	279	133821	276	TRUE	Asterales	-	FALSE	TRUE	TRUE	Asterales_Asteraceae_Pteronia_divaricata
s28003	GAP	Eudicots	Asterids	Campanuliidae	Asterales	Asteraceae	Pterygopappus	lawrencii	Pterygopappus lawrencii	Eudicots	Asterids	Campanuliidae	Asterales	Asteraceae	Bayer, R.J. TAS-00004	CANB (CANB 620204)			Enriched	ERR7599397	325	187302	324	TRUE	Asterales	-	FALSE	TRUE	TRUE	Asterales_Asteraceae_Pterygopappus_lawrencii
s14475	PAFTOL	Eudicots	Asterids	Campanuliidae	Asterales	Asteraceae	Ptilostemon	diacanthus	Ptilostemon diacanthus	Eudicots	Asterids	Campanuliidae	Asterales	Asteraceae	Romaschenko, K. 410	BC			Enriched	ERR7621140	333	207609	332	TRUE	Asterales	-	FALSE	TRUE	TRUE	Asterales_Asteraceae_Ptilostemon_diacanthus
s05760	PAFTOL	Eudicots	Asterids	Campanuliidae	Asterales	Asteraceae	Pulicaria	dysenterica	Pulicaria dysenterica	Eudicots	Asterids	Campanuliidae	Asterales	Asteraceae	Christenhusz, M.J.M. UK-VII-2017	BC			Enriched	ERR5033771	294	161745	294	TRUE	Asterales	-	FALSE	TRUE	TRUE	Asterales_Asteraceae_Pulicaria_dysenterica
s11396	PAFTOL	Eudicots	Asterids	Campanuliidae	Asterales	Asteraceae	Pycnosorus	globosus	Pycnosorus globosus	Eudicots	Asterids	Campanuliidae	Asterales	Asteraceae	Brewer, K.H. s.n.	K			Enriched	ERR7619540	247	139380	245	TRUE	Asterales	-	FALSE	TRUE	TRUE	Asterales_Asteraceae_Pycnosorus_globosus
s14843	PAFTOL	Eudicots	Asterids	Campanuliidae	Asterales	Asteraceae	Pyrrocoma	sp.	Pyrrocoma sp.	Eudicots	Asterids	Campanuliidae	Asterales	Asteraceae	Schuerch, T. NV030-027	K			Enriched	ERR7621218	302	174762	302	TRUE	Asterales	-	FALSE	TRUE	TRUE	Asterales_Asteraceae_Pyrrocoma_sp.
s14883	PAFTOL	Eudicots	Asterids	Campanuliidae	Asterales	Asteraceae	Quinetia	urvillei	Quinetia urvillei	Eudicots	Asterids	Campanuliidae	Asterales	Asteraceae	Bayer, R.J. WA-94105	K	Kew DNA Bank (37187)	Australia	Enriched	ERR7621237	330	220068	330	TRUE	Asterales	-	FALSE	TRUE	TRUE	Asterales_Asteraceae_Quinetia_urvillei
s28005	GAP	Eudicots	Asterids	Campanuliidae	Asterales	Asteraceae	Quinqueremulus	linearis	Quinqueremulus linearis	Eudicots	Asterids	Campanuliidae	Asterales	Asteraceae	Cranfield, R.J. 5832	CANB (CANB 380507)			Enriched	ERR7599398	304	181275	304	TRUE	Asterales	-	FALSE	TRUE	TRUE	Asterales_Asteraceae_Quinqueremulus_linearis
s05671	PAFTOL	Eudicots	Asterids	Campanuliidae	Asterales	Asteraceae	Rafinesquia	neomexicana	Rafinesquia neomexicana	Eudicots	Asterids	Campanuliidae	Asterales	Asteraceae	Christenhusz, M.J.M. 7904	BC			Enriched	ERR7618425	335	201207	335	TRUE	Asterales	-	FALSE	TRUE	TRUE	Asterales_Asteraceae_Rafinesquia_neomexicana
s19307	PAFTOL	Eudicots	Asterids	Campanuliidae	Asterales	Asteraceae	Raoulia	hookeri	Raoulia hookeri	Eudicots	Asterids	Campanuliidae	Asterales	Asteraceae		K	Living collection: K (1969-51595 )		Enriched	ERR9230196	337	196809	335	TRUE	Asterales	-	FALSE	TRUE	TRUE	Asterales_Asteraceae_Raoulia_hookeri
s05795	PAFTOL	Eudicots	Asterids	Campanuliidae	Asterales	Asteraceae	Ratibida	pinnata	Ratibida pinnata	Eudicots	Asterids	Campanuliidae	Asterales	Asteraceae	Christenhusz, M.J.M. USA-VII-2017-3	BC			Enriched	ERR7618513	315	184167	314	TRUE	Asterales	-	FALSE	TRUE	TRUE	Asterales_Asteraceae_Ratibida_pinnata
s11444	PAFTOL	Eudicots	Asterids	Campanuliidae	Asterales	Asteraceae	Raulinoreitzia	tremula	Raulinoreitzia tremula	Eudicots	Asterids	Campanuliidae	Asterales	Asteraceae	Guttierrez, D.G. 1396	BA			Enriched	ERR7619576	281	137253	281	TRUE	Asterales	-	FALSE	TRUE	TRUE	Asterales_Asteraceae_Raulinoreitzia_tremula
s24781	PAFTOL	Eudicots	Asterids	Campanuliidae	Asterales	Asteraceae	Reichardia	picroides	Reichardia picroides	Eudicots	Asterids	Campanuliidae	Asterales	Asteraceae	Hidalgo, O. 633	BC			Enriched	ERR9230213	339	222222	339	TRUE	Asterales	-	FALSE	TRUE	TRUE	Asterales_Asteraceae_Reichardia_picroides
s16947	PAFTOL	Eudicots	Asterids	Campanuliidae	Asterales	Asteraceae	Rhagadiolus	stellatus	Rhagadiolus stellatus	Eudicots	Asterids	Campanuliidae	Asterales	Asteraceae	Hidalgo, O. 273	BC			Enriched	ERR7621646	338	239655	338	TRUE	Asterales	-	FALSE	TRUE	TRUE	Asterales_Asteraceae_Rhagadiolus_stellatus
s16937	PAFTOL	Eudicots	Asterids	Campanuliidae	Asterales	Asteraceae	Rhaponticoides	alpina	Rhaponticoides alpina	Eudicots	Asterids	Campanuliidae	Asterales	Asteraceae	Hidalgo, O. 475	BC			Enriched	ERR7621641	344	223233	344	TRUE	Asterales	-	FALSE	TRUE	TRUE	Asterales_Asteraceae_Rhaponticoides_alpina
s11397	PAFTOL	Eudicots	Asterids	Campanuliidae	Asterales	Asteraceae	Rhodanthe	condensata	Rhodanthe condensata	Eudicots	Asterids	Campanuliidae	Asterales	Asteraceae		K	Living collection: K (1990-2657)		Enriched	ERR7619541	285	156519	285	TRUE	Asterales	-	FALSE	TRUE	FALSE	Asterales_Asteraceae_Rhodanthe_condensata
s05722	PAFTOL	Eudicots	Asterids	Campanuliidae	Asterales	Asteraceae	Rhodanthe	tietkensii	Rhodanthe tietkensii	Eudicots	Asterids	Campanuliidae	Asterales	Asteraceae	Christenhusz, M.J.M. 7752	BC			Enriched	ERR7618463	268	155469	268	TRUE	Asterales	-	FALSE	TRUE	TRUE	Asterales_Asteraceae_Rhodanthe_tietkensii
s05759	PAFTOL	Eudicots	Asterids	Campanuliidae	Asterales	Asteraceae	Rhodanthemum	gayanum	Rhodanthemum gayanum	Eudicots	Asterids	Campanuliidae	Asterales	Asteraceae		K	Living collection: K (1936-67803)		Enriched	ERR5033770	314	181008	314	TRUE	Asterales	-	FALSE	TRUE	TRUE	Asterales_Asteraceae_Rhodanthemum_gayanum
s14973	PAFTOL	Eudicots	Asterids	Campanuliidae	Asterales	Asteraceae	Rhynchopsidium	pumilum	Rhynchopsidium pumilum	Eudicots	Asterids	Campanuliidae	Asterales	Asteraceae	Goldblatt, P. 12391	K	Kew DNA Bank (27643)	South Africa	Enriched	ERR7621277	325	218028	325	TRUE	Asterales	-	FALSE	TRUE	FALSE	Asterales_Asteraceae_Rhynchopsidium_pumilum_s14973
s19309	PAFTOL	Eudicots	Asterids	Campanuliidae	Asterales	Asteraceae	Rhynchopsidium	pumilum	Rhynchopsidium pumilum	Eudicots	Asterids	Campanuliidae	Asterales	Asteraceae	Koekemoer, M. 2404	PRE (PRE577390)			Enriched	ERR10978021	315	162090	314	TRUE	Asterales	-	FALSE	TRUE	TRUE	Asterales_Asteraceae_Rhynchopsidium_pumilum_s19309
s08440	PAFTOL	Eudicots	Asterids	Campanuliidae	Asterales	Asteraceae	Richterago	radiata	Richterago radiata	Eudicots	Asterids	Campanuliidae	Asterales	Asteraceae	Oliveira, C.T. 662	SPF (SPF00218850)			Enriched	ERR7618396	325	184338	323	TRUE	Asterales	-	FALSE	TRUE	TRUE	Asterales_Asteraceae_Richterago_radiata
s28007	GAP	Eudicots	Asterids	Campanuliidae	Asterales	Asteraceae	Roebuckiella	halophila	Roebuckiella halophila	Eudicots	Asterids	Campanuliidae	Asterales	Asteraceae	Lyons, M.N. 4059	PERTH (PERTH 7867980)			Enriched	ERR7803727	171	88068	160	TRUE	Asterales	-	FALSE	TRUE	TRUE	Asterales_Asteraceae_Roebuckiella_halophila
s05692	PAFTOL	Eudicots	Asterids	Campanuliidae	Asterales	Asteraceae	Roldana	petasitis	Roldana petasitis	Eudicots	Asterids	Campanuliidae	Asterales	Asteraceae	Hidalgo, O. JBV-VI-2017-1	BC	Living collection: JBV (JBV-4909-90)		Enriched	ERR5033756	293	166017	293	TRUE	Asterales	-	FALSE	TRUE	TRUE	Asterales_Asteraceae_Roldana_petasitis
s05796	PAFTOL	Eudicots	Asterids	Campanuliidae	Asterales	Asteraceae	Rudbeckia	hirta	Rudbeckia hirta	Eudicots	Asterids	Campanuliidae	Asterales	Asteraceae	Christenhusz, M.J.M. USA-VII-2017-4	BC			Enriched	ERR7618514	291	165051	291	TRUE	Asterales	-	FALSE	TRUE	TRUE	Asterales_Asteraceae_Rudbeckia_hirta
s28009	GAP	Eudicots	Asterids	Campanuliidae	Asterales	Asteraceae	Rutidosis	helichrysoides	Rutidosis helichrysoides	Eudicots	Asterids	Campanuliidae	Asterales	Asteraceae	Schmidt-Lebuhn, A.N. 1178	CANB (CANB 797345)			Enriched	ERR7599399	307	190524	306	TRUE	Asterales	-	FALSE	TRUE	TRUE	Asterales_Asteraceae_Rutidosis_helichrysoides
s05585	PAFTOL	Eudicots	Asterids	Campanuliidae	Asterales	Asteraceae	Salcedoa	mirabaliarum	Salcedoa mirabaliarum	Eudicots	Asterids	Campanuliidae	Asterales	Asteraceae	Veloz 2383	LP			Enriched	ERR7618376	317	151572	315	TRUE	Asterales	-	FALSE	TRUE	TRUE	Asterales_Asteraceae_Salcedoa_mirabaliarum
s24783	PAFTOL	Eudicots	Asterids	Campanuliidae	Asterales	Asteraceae	Santolina	chamaecyparissus	Santolina chamaecyparissus	Eudicots	Asterids	Campanuliidae	Asterales	Asteraceae	Garnatje, T. 555	BC			Enriched	ERR10978106	306	156417	302	TRUE	Asterales	-	FALSE	TRUE	FALSE	Asterales_Asteraceae_Santolina_chamaecyparissus
s30653	EVOFLORAND	Eudicots	Asterids	Campanuliidae	Asterales	Asteraceae	Santolina	elegans	Santolina elegans	Eudicots	Asterids	Campanuliidae	Asterales	Asteraceae	Lorite, J. 1424	SEV (SEV289363)			Enriched	ERR11484061	321	205815	318	TRUE	Asterales	-	FALSE	TRUE	TRUE	Asterales_Asteraceae_Santolina_elegans
s23713	SRA	Eudicots	Asterids	Campanuliidae	Asterales	Asteraceae	Sanvitalia	procumbens	Sanvitalia procumbens	Eudicots	Asterids	Campanuliidae	Asterales	Asteraceae					Unclassified SRA	SRR5237281	323	237480	323	FALSE	Asterales	-	FALSE	TRUE	TRUE	Asterales_Asteraceae_Sanvitalia_procumbens
s11399	PAFTOL	Eudicots	Asterids	Campanuliidae	Asterales	Asteraceae	Sarcanthemum	coronopus	Sarcanthemum coronopus	Eudicots	Asterids	Campanuliidae	Asterales	Asteraceae		K	Living collection: K (1984-4219)		Enriched	ERR7619543	325	180501	325	TRUE	Asterales	-	FALSE	TRUE	TRUE	Asterales_Asteraceae_Sarcanthemum_coronopus
s24341	SRA	Eudicots	Asterids	Campanuliidae	Asterales	Asteraceae	Saussurea	involucrata	Saussurea involucrata	Eudicots	Asterids	Campanuliidae	Asterales	Asteraceae					Unclassified SRA	SRR516284	172	92097	172	FALSE	Asterales	-	FALSE	TRUE	FALSE	Asterales_Asteraceae_Saussurea_involucrata
s14481	PAFTOL	Eudicots	Asterids	Campanuliidae	Asterales	Asteraceae	Saussurea	pricei	Saussurea pricei	Eudicots	Asterids	Campanuliidae	Asterales	Asteraceae	Valles, J. MO-33	BCN			Enriched	ERR7621143	319	194670	319	TRUE	Asterales	-	FALSE	TRUE	TRUE	Asterales_Asteraceae_Saussurea_pricei
s05790	PAFTOL	Eudicots	Asterids	Campanuliidae	Asterales	Asteraceae	Scabrethia	scabra	Scabrethia scabra	Eudicots	Asterids	Campanuliidae	Asterales	Asteraceae		K	Living collection: K (2010-422)		Enriched	ERR7618509	340	205824	340	TRUE	Asterales	-	FALSE	TRUE	TRUE	Asterales_Asteraceae_Scabrethia_scabra
s15023	PAFTOL	Eudicots	Asterids	Campanuliidae	Asterales	Asteraceae	Scalesia	affinis	Scalesia affinis	Eudicots	Asterids	Campanuliidae	Asterales	Asteraceae	Lena H.A.L.M. 49-6-1	K	Kew DNA Bank (11572)		Enriched	ERR7621301	323	177933	320	TRUE	Asterales	-	FALSE	TRUE	TRUE	Asterales_Asteraceae_Scalesia_affinis
s15133	PAFTOL	Eudicots	Asterids	Campanuliidae	Asterales	Asteraceae	Schistostephium	umbellatum	Schistostephium umbellatum	Eudicots	Asterids	Campanuliidae	Asterales	Asteraceae		K	Kew DNA Bank (28976)	South Africa	Enriched	ERR7621352	302	190053	301	TRUE	Asterales	-	FALSE	TRUE	TRUE	Asterales_Asteraceae_Schistostephium_umbellatum
s24785	PAFTOL	Eudicots	Asterids	Campanuliidae	Asterales	Asteraceae	Schizogyne	sericea	Schizogyne sericea	Eudicots	Asterids	Campanuliidae	Asterales	Asteraceae	Perez Lorenzo, I. 81	BC			Enriched	ERR10978107	344	229476	344	TRUE	Asterales	-	FALSE	TRUE	TRUE	Asterales_Asteraceae_Schizogyne_sericea
s16961	PAFTOL	Eudicots	Asterids	Campanuliidae	Asterales	Asteraceae	Schkuhria	pinnata	Schkuhria pinnata	Eudicots	Asterids	Campanuliidae	Asterales	Asteraceae	Hidalgo, O. ML-497	BA			Enriched	ERR7621653	347	239994	347	TRUE	Asterales	-	FALSE	TRUE	TRUE	Asterales_Asteraceae_Schkuhria_pinnata
s05723	PAFTOL	Eudicots	Asterids	Campanuliidae	Asterales	Asteraceae	Schoenia	cassiniana	Schoenia cassiniana	Eudicots	Asterids	Campanuliidae	Asterales	Asteraceae	Christenhusz, M.J.M. 7626	BC			Enriched	ERR7618464	337	188556	337	TRUE	Asterales	-	FALSE	TRUE	TRUE	Asterales_Asteraceae_Schoenia_cassiniana
s21281	SRA	Eudicots	Asterids	Campanuliidae	Asterales	Asteraceae	Schoenia	filifolia	Schoenia filifolia	Eudicots	Asterids	Campanuliidae	Asterales	Asteraceae					Unclassified SRA	SRR5237245	198	142518	197	FALSE	Asterales	-	FALSE	TRUE	FALSE	Asterales_Asteraceae_Schoenia_filifolia
s14845	PAFTOL	Eudicots	Asterids	Campanuliidae	Asterales	Asteraceae	Sclerocarpus	africanus	Sclerocarpus africanus	Eudicots	Asterids	Campanuliidae	Asterales	Asteraceae		K	Millenium Seed Bank (260013)		Enriched	ERR7621219	307	187341	307	TRUE	Asterales	-	FALSE	TRUE	TRUE	Asterales_Asteraceae_Sclerocarpus_africanus
s05661	PAFTOL	Eudicots	Asterids	Campanuliidae	Asterales	Asteraceae	Scolymus	sp.	Scolymus sp.	Eudicots	Asterids	Campanuliidae	Asterales	Asteraceae	Hidalgo, O. JBB-V-2017-3	BC			Enriched	ERR7618418	331	182808	331	TRUE	Asterales	-	FALSE	TRUE	TRUE	Asterales_Asteraceae_Scolymus_sp.
s05681	PAFTOL	Eudicots	Asterids	Campanuliidae	Asterales	Asteraceae	Scorzonera	purpurea	Scorzonera purpurea	Eudicots	Asterids	Campanuliidae	Asterales	Asteraceae	Hidalgo, O. 259	BC			Enriched	ERR7618434	328	189729	328	TRUE	Asterales	-	FALSE	TRUE	TRUE	Asterales_Asteraceae_Scorzonera_purpurea
s19311	PAFTOL	Eudicots	Asterids	Campanuliidae	Asterales	Asteraceae	Scorzoneroides	montana	Scorzoneroides montana	Eudicots	Asterids	Campanuliidae	Asterales	Asteraceae	Hidalgo, O. 304	BC			Enriched	ERR7621919	330	220725	330	TRUE	Asterales	-	FALSE	TRUE	TRUE	Asterales_Asteraceae_Scorzoneroides_montana
s21891	PAFTOL	Eudicots	Asterids	Campanuliidae	Asterales	Asteraceae	Senecio	funckii	Senecio funckii	Eudicots	Asterids	Campanuliidae	Asterales	Asteraceae	Gomez, L. 1432	QCA			Enriched	ERR6041671	313	200163	312	TRUE	Asterales	-	FALSE	TRUE	TRUE	Asterales_Asteraceae_Senecio_funckii
s21897	PAFTOL	Eudicots	Asterids	Campanuliidae	Asterales	Asteraceae	Senecio	nutans	Senecio nutans	Eudicots	Asterids	Campanuliidae	Asterales	Asteraceae	Pozo, P. 799	LPB			Enriched	ERR6041674	334	222471	331	TRUE	Asterales	-	FALSE	TRUE	FALSE	Asterales_Asteraceae_Senecio_nutans
s21905	PAFTOL	Eudicots	Asterids	Campanuliidae	Asterales	Asteraceae	Senecio	tephrosioides	Senecio tephrosioides	Eudicots	Asterids	Campanuliidae	Asterales	Asteraceae	Aguirre, N. 92	QCA			Enriched	ERR6041678	317	205614	317	TRUE	Asterales	-	FALSE	TRUE	FALSE	Asterales_Asteraceae_Senecio_tephrosioides
s14849	PAFTOL	Eudicots	Asterids	Campanuliidae	Asterales	Asteraceae	Sericocarpus	oregonensis	Sericocarpus oregonensis	Eudicots	Asterids	Campanuliidae	Asterales	Asteraceae		K	Millenium Seed Bank (234399)		Enriched	ERR7621221	299	177999	298	TRUE	Asterales	-	FALSE	TRUE	TRUE	Asterales_Asteraceae_Sericocarpus_oregonensis
s24767	PAFTOL	Eudicots	Asterids	Campanuliidae	Asterales	Asteraceae	Seriphium	cinereum	Seriphium cinereum	Eudicots	Asterids	Campanuliidae	Asterales	Asteraceae	Bergh, N.G. 1219	NBG			Enriched	ERR10978100	314	147606	307	TRUE	Asterales	-	FALSE	TRUE	TRUE	Asterales_Asteraceae_Seriphium_cinereum
s18723	PAFTOL	Eudicots	Asterids	Campanuliidae	Asterales	Asteraceae	Seriphium	pachycladum	Seriphium pachycladum	Eudicots	Asterids	Campanuliidae	Asterales	Asteraceae	Galbany-Casals, M. 2660	BC			Enriched	ERR7621688	339	231255	339	TRUE	Asterales	-	FALSE	TRUE	FALSE	Asterales_Asteraceae_Seriphium_pachycladum
s24719	PAFTOL	Eudicots	Asterids	Campanuliidae	Asterales	Asteraceae	Seriphium	plumosum	Seriphium plumosum	Eudicots	Asterids	Campanuliidae	Asterales	Asteraceae	Koekemoer, M. 2615	PRE (PRE580368)			Enriched	ERR10978079	340	205485	338	TRUE	Asterales	-	FALSE	TRUE	FALSE	Asterales_Asteraceae_Seriphium_plumosum
s16939	PAFTOL	Eudicots	Asterids	Campanuliidae	Asterales	Asteraceae	Serratula	tinctoria	Serratula tinctoria	Eudicots	Asterids	Campanuliidae	Asterales	Asteraceae	Hidalgo, O. 499	BC			Enriched	ERR7621642	342	222231	342	TRUE	Asterales	-	FALSE	TRUE	TRUE	Asterales_Asteraceae_Serratula_tinctoria
s14471	PAFTOL	Eudicots	Asterids	Campanuliidae	Asterales	Asteraceae	Siebera	pungens	Siebera pungens	Eudicots	Asterids	Campanuliidae	Asterales	Asteraceae	Susanna, A. 2316	BC			Enriched	ERR7621138	233	130368	233	TRUE	Asterales	-	FALSE	TRUE	TRUE	Asterales_Asteraceae_Siebera_pungens
s14851	PAFTOL	Eudicots	Asterids	Campanuliidae	Asterales	Asteraceae	Sigesbeckia	orientalis	Sigesbeckia orientalis	Eudicots	Asterids	Campanuliidae	Asterales	Asteraceae	Pegoraro, L. IT72	K			Enriched	ERR7621222	328	208089	328	TRUE	Asterales	-	FALSE	TRUE	TRUE	Asterales_Asteraceae_Sigesbeckia_orientalis
s14917	PAFTOL	Eudicots	Asterids	Campanuliidae	Asterales	Asteraceae	Siloxerus	humifusus	Siloxerus humifusus	Eudicots	Asterids	Campanuliidae	Asterales	Asteraceae	Christenhusz, M.J.M. 7063	K	Kew DNA Bank (70902)		Enriched	ERR7621253	308	174012	303	TRUE	Asterales	-	FALSE	TRUE	FALSE	Asterales_Asteraceae_Siloxerus_humifusus
s15097	PAFTOL	Eudicots	Asterids	Campanuliidae	Asterales	Asteraceae	Siloxerus	tomentosus	Siloxerus tomentosus	Eudicots	Asterids	Campanuliidae	Asterales	Asteraceae	Smith, R.J. 149	K	Kew DNA Bank (37162)	Australia	Enriched	ERR7621336	312	191940	311	TRUE	Asterales	-	FALSE	TRUE	TRUE	Asterales_Asteraceae_Siloxerus_tomentosus
s05789	PAFTOL	Eudicots	Asterids	Campanuliidae	Asterales	Asteraceae	Silphium	terebinthinaceum	Silphium terebinthinaceum	Eudicots	Asterids	Campanuliidae	Asterales	Asteraceae	Christenhusz, M.J.M. USA-VII-2017-5	BC			Enriched	ERR7618508	263	137940	261	TRUE	Asterales	-	FALSE	TRUE	TRUE	Asterales_Asteraceae_Silphium_terebinthinaceum
s17305	OneKP	Eudicots	Asterids	Campanuliidae	Asterales	Asteraceae	Silybum	marianum	Silybum marianum	Eudicots	Asterids	Campanuliidae	Asterales	Asteraceae	Deyholos, M.K. 2016-118				Unclassified SRA	ERR2040658	344	246002	342	FALSE	Asterales	-	TRUE	TRUE	TRUE	Asterales_Asteraceae_Silybum_marianum
s05784	PAFTOL	Eudicots	Asterids	Campanuliidae	Asterales	Asteraceae	Smallanthus	connatus	Smallanthus connatus	Eudicots	Asterids	Campanuliidae	Asterales	Asteraceae	Hidalgo, O. AR-0	BC			Enriched	ERR7618504	339	210351	339	TRUE	Asterales	-	FALSE	TRUE	TRUE	Asterales_Asteraceae_Smallanthus_connatus
s14919	PAFTOL	Eudicots	Asterids	Campanuliidae	Asterales	Asteraceae	Solanecio	mannii	Solanecio mannii	Eudicots	Asterids	Campanuliidae	Asterales	Asteraceae	Christenhusz, M.J.M. 6630	K	Kew DNA Bank (66685)		Enriched	ERR7621254	246	154551	246	TRUE	Asterales	-	FALSE	TRUE	TRUE	Asterales_Asteraceae_Solanecio_mannii
s14853	PAFTOL	Eudicots	Asterids	Campanuliidae	Asterales	Asteraceae	Solenogyne	dominii	Solenogyne dominii	Eudicots	Asterids	Campanuliidae	Asterales	Asteraceae	Jones, M.K. 141	K			Enriched	ERR7621223	325	197376	325	TRUE	Asterales	-	FALSE	TRUE	TRUE	Asterales_Asteraceae_Solenogyne_dominii
s18113	OneKP	Eudicots	Asterids	Campanuliidae	Asterales	Asteraceae	Solidago	canadensis	Solidago canadensis	Eudicots	Asterids	Campanuliidae	Asterales	Asteraceae					Unclassified SRA	ERR2040657	342	220615	339	FALSE	Asterales	-	FALSE	TRUE	TRUE	Asterales_Asteraceae_Solidago_canadensis
s05736	PAFTOL	Eudicots	Asterids	Campanuliidae	Asterales	Asteraceae	Solidago	chilensis	Solidago chilensis	Eudicots	Asterids	Campanuliidae	Asterales	Asteraceae	Gonzalez, C. 908	HTW			Enriched	ERR5033764	331	204678	331	TRUE	Asterales	-	FALSE	TRUE	FALSE	Asterales_Asteraceae_Solidago_chilensis
s21807	PAFTOL	Eudicots	Asterids	Campanuliidae	Asterales	Asteraceae	Soliva	mexicana	Soliva mexicana	Eudicots	Asterids	Campanuliidae	Asterales	Asteraceae	Ortuvo T. 984	LPB			Enriched	ERR6041629	328	195684	326	TRUE	Asterales	-	FALSE	TRUE	FALSE	Asterales_Asteraceae_Soliva_mexicana
s14855	PAFTOL	Eudicots	Asterids	Campanuliidae	Asterales	Asteraceae	Soliva	sessilis	Soliva sessilis	Eudicots	Asterids	Campanuliidae	Asterales	Asteraceae	Pyke, S. s.n.	BC			Enriched	ERR7621224	321	185058	319	TRUE	Asterales	-	FALSE	TRUE	TRUE	Asterales_Asteraceae_Soliva_sessilis
s11368	PAFTOL	Eudicots	Asterids	Campanuliidae	Asterales	Asteraceae	Sonchus	brassicifolius	Sonchus brassicifolius	Eudicots	Asterids	Campanuliidae	Asterales	Asteraceae		K	Living collection: K (2005-1809)		Enriched	ERR7619523	332	216792	332	TRUE	Asterales	-	FALSE	TRUE	FALSE	Asterales_Asteraceae_Sonchus_brassicifolius
s05670	PAFTOL	Eudicots	Asterids	Campanuliidae	Asterales	Asteraceae	Sonchus	oleraceus	Sonchus oleraceus	Eudicots	Asterids	Campanuliidae	Asterales	Asteraceae	Pegoraro, L. IT 42	K			Enriched	ERR7618424	332	209595	331	TRUE	Asterales	-	FALSE	TRUE	TRUE	Asterales_Asteraceae_Sonchus_oleraceus
s28011	GAP	Eudicots	Asterids	Campanuliidae	Asterales	Asteraceae	Sondottia	connata	Sondottia connata	Eudicots	Asterids	Campanuliidae	Asterales	Asteraceae	Paijmans, K. 3892	CANB (CANB 298629)			Enriched	ERR7599400	322	195876	314	TRUE	Asterales	-	FALSE	TRUE	TRUE	Asterales_Asteraceae_Sondottia_connata
s14891	PAFTOL	Eudicots	Asterids	Campanuliidae	Asterales	Asteraceae	Soroseris	glomerata	Soroseris glomerata	Eudicots	Asterids	Campanuliidae	Asterales	Asteraceae	Borosova, R. 10CS2306	K	Kew DNA Bank (66671)	China	Enriched	ERR7621241	306	186294	305	TRUE	Asterales	-	FALSE	TRUE	TRUE	Asterales_Asteraceae_Soroseris_glomerata
s05769	PAFTOL	Eudicots	Asterids	Campanuliidae	Asterales	Asteraceae	Sphaeranthus	angustifolius	Sphaeranthus angustifolius	Eudicots	Asterids	Campanuliidae	Asterales	Asteraceae	Sacande, M. BUR-524	K			Enriched	ERR7618493	236	82899	233	TRUE	Asterales	-	FALSE	TRUE	TRUE	Asterales_Asteraceae_Sphaeranthus_angustifolius
s28013	GAP	Eudicots	Asterids	Campanuliidae	Asterales	Asteraceae	Sphaeromorphaea	littoralis	Sphaeromorphaea littoralis	Eudicots	Asterids	Campanuliidae	Asterales	Asteraceae	Westaway, J.O. 4526	CANB (CANB 822557)			Enriched	ERR7599401	328	195921	327	TRUE	Asterales	-	FALSE	TRUE	TRUE	Asterales_Asteraceae_Sphaeromorphaea_littoralis
s24739	PAFTOL	Eudicots	Asterids	Campanuliidae	Asterales	Asteraceae	Sphagneticola	trilobata	Sphagneticola trilobata	Eudicots	Asterids	Campanuliidae	Asterales	Asteraceae	de Lima Ferreira, P. 130	SPFR			Enriched	ERR10978088	329	180873	327	TRUE	Asterales	-	FALSE	TRUE	TRUE	Asterales_Asteraceae_Sphagneticola_trilobata
s05797	PAFTOL	Eudicots	Asterids	Campanuliidae	Asterales	Asteraceae	Spilanthes	urens	Spilanthes urens	Eudicots	Asterids	Campanuliidae	Asterales	Asteraceae	Christenhusz, M.J.M. AU-2016-25	BC			Enriched	ERR7618515	342	225792	342	TRUE	Asterales	-	FALSE	TRUE	TRUE	Asterales_Asteraceae_Spilanthes_urens
s05631	PAFTOL	Eudicots	Asterids	Campanuliidae	Asterales	Asteraceae	Staehelina	dubia	Staehelina dubia	Eudicots	Asterids	Campanuliidae	Asterales	Asteraceae	Douzet, R. FR-5-VII-2017-1	BC			Enriched	ERR7618401	348	217857	348	TRUE	Asterales	-	FALSE	TRUE	TRUE	Asterales_Asteraceae_Staehelina_dubia
s14965	PAFTOL	Eudicots	Asterids	Campanuliidae	Asterales	Asteraceae	Steirodiscus	sp.	Steirodiscus sp.	Eudicots	Asterids	Campanuliidae	Asterales	Asteraceae	Goldblatt, P. 12395	K	Kew DNA Bank (29023)	South Africa	Enriched	ERR7621273	322	210318	322	TRUE	Asterales	-	FALSE	TRUE	TRUE	Asterales_Asteraceae_Steirodiscus_sp.
s24301	SRA	Eudicots	Asterids	Campanuliidae	Asterales	Asteraceae	Steirodiscus	tagetes	Steirodiscus tagetes	Eudicots	Asterids	Campanuliidae	Asterales	Asteraceae					Unclassified SRA	SRR5237200	240	172587	239	FALSE	Asterales	-	FALSE	TRUE	FALSE	Asterales_Asteraceae_Steirodiscus_tagetes
s14857	PAFTOL	Eudicots	Asterids	Campanuliidae	Asterales	Asteraceae	Stenachaenium	campestre	Stenachaenium campestre	Eudicots	Asterids	Campanuliidae	Asterales	Asteraceae	Hidalgo, O. 571	BA			Enriched	ERR7621225	294	175755	294	TRUE	Asterales	-	FALSE	TRUE	TRUE	Asterales_Asteraceae_Stenachaenium_campestre
s18721	PAFTOL	Eudicots	Asterids	Campanuliidae	Asterales	Asteraceae	Stenocline	inuloides	Stenocline inuloides	Eudicots	Asterids	Campanuliidae	Asterales	Asteraceae	Galbany-Casals, M. 2640	BC			Enriched	ERR7621687	342	230115	341	TRUE	Asterales	-	FALSE	TRUE	TRUE	Asterales_Asteraceae_Stenocline_inuloides
s24687	PAFTOL	Eudicots	Asterids	Campanuliidae	Asterales	Asteraceae	Stenopadus	jauensis	Stenopadus jauensis	Eudicots	Asterids	Campanuliidae	Asterales	Asteraceae	Huber 13023	MY			Enriched	ERR10978065	304	134958	281	TRUE	Asterales	-	FALSE	TRUE	TRUE	Asterales_Asteraceae_Stenopadus_jauensis
s14859	PAFTOL	Eudicots	Asterids	Campanuliidae	Asterales	Asteraceae	Stenotus	acaulis	Stenotus acaulis	Eudicots	Asterids	Campanuliidae	Asterales	Asteraceae	Hall, B. ID320-084	K			Enriched	ERR7621226	318	188784	318	TRUE	Asterales	-	FALSE	TRUE	TRUE	Asterales_Asteraceae_Stenotus_acaulis
s14861	PAFTOL	Eudicots	Asterids	Campanuliidae	Asterales	Asteraceae	Stephanomeria	diegensis	Stephanomeria diegensis	Eudicots	Asterids	Campanuliidae	Asterales	Asteraceae	Lippitt, L NSGB-0086	K			Enriched	ERR7621227	287	168582	286	TRUE	Asterales	-	FALSE	TRUE	TRUE	Asterales_Asteraceae_Stephanomeria_diegensis
s24733	PAFTOL	Eudicots	Asterids	Campanuliidae	Asterales	Asteraceae	Stevia	hirsuta	Stevia hirsuta	Eudicots	Asterids	Campanuliidae	Asterales	Asteraceae	Hidalgo, O. 568	BA			Enriched	ERR10978085	332	201798	330	TRUE	Asterales	-	FALSE	TRUE	FALSE	Asterales_Asteraceae_Stevia_hirsuta
s24659	Unannotated genome	Eudicots	Asterids	Campanuliidae	Asterales	Asteraceae	Stevia	rebaudiana	Stevia rebaudiana	Eudicots	Asterids	Campanuliidae	Asterales	Asteraceae					Assembled genome	GCA_009936405.1	337	242587	334	FALSE	Asterales	-	FALSE	TRUE	TRUE	Asterales_Asteraceae_Stevia_rebaudiana
s14863	PAFTOL	Eudicots	Asterids	Campanuliidae	Asterales	Asteraceae	Steviopsis	vigintiseta	Steviopsis vigintiseta	Eudicots	Asterids	Campanuliidae	Asterales	Asteraceae		K	Millenium Seed Bank (210214)		Enriched	ERR7621228	306	186873	305	TRUE	Asterales	-	FALSE	TRUE	TRUE	Asterales_Asteraceae_Steviopsis_vigintiseta
s15039	PAFTOL	Eudicots	Asterids	Campanuliidae	Asterales	Asteraceae	Stilpnogyne	bellidioides	Stilpnogyne bellidioides	Eudicots	Asterids	Campanuliidae	Asterales	Asteraceae	Manning, J.C. 2982	K	Kew DNA Bank (29261)	South Africa	Enriched	ERR7621309	317	201762	317	TRUE	Asterales	-	FALSE	TRUE	TRUE	Asterales_Asteraceae_Stilpnogyne_bellidioides
s14505	PAFTOL	Eudicots	Asterids	Campanuliidae	Asterales	Asteraceae	Stilpnolepis	intricata	Stilpnolepis intricata	Eudicots	Asterids	Campanuliidae	Asterales	Asteraceae	Valles, J. CN-36	BCN			Enriched	ERR7621154	292	181134	292	TRUE	Asterales	-	FALSE	TRUE	TRUE	Asterales_Asteraceae_Stilpnolepis_intricata
s24777	PAFTOL	Eudicots	Asterids	Campanuliidae	Asterales	Asteraceae	Stoebe	aethiopica	Stoebe aethiopica	Eudicots	Asterids	Campanuliidae	Asterales	Asteraceae	Bergh, N.G. 1167	NBG			Enriched	ERR10978105	275	117336	263	TRUE	Asterales	-	FALSE	TRUE	TRUE	Asterales_Asteraceae_Stoebe_aethiopica
s15075	PAFTOL	Eudicots	Asterids	Campanuliidae	Asterales	Asteraceae	Stoebe	sp.	Stoebe sp.	Eudicots	Asterids	Campanuliidae	Asterales	Asteraceae	Rakotonasolo 799	K	Kew DNA Bank (19991)	Madagascar	Enriched	ERR7621325	333	218634	333	TRUE	Asterales	-	FALSE	TRUE	FALSE	Asterales_Asteraceae_Stoebe_sp.
s21293	SRA	Eudicots	Asterids	Campanuliidae	Asterales	Asteraceae	Streptoglossa	macrocephala	Streptoglossa macrocephala	Eudicots	Asterids	Campanuliidae	Asterales	Asteraceae					Unclassified SRA	SRR5237252	306	219327	306	FALSE	Asterales	-	FALSE	TRUE	FALSE	Asterales_Asteraceae_Streptoglossa_macrocephala
s28015	GAP	Eudicots	Asterids	Campanuliidae	Asterales	Asteraceae	Streptoglossa	odora	Streptoglossa odora	Eudicots	Asterids	Campanuliidae	Asterales	Asteraceae	Mallinson, D.J. 839	CANB (CANB 883653)			Enriched	ERR7599402	327	211293	327	TRUE	Asterales	-	FALSE	TRUE	TRUE	Asterales_Asteraceae_Streptoglossa_odora
s28017	GAP	Eudicots	Asterids	Campanuliidae	Asterales	Asteraceae	Stuartina	muelleri	Stuartina muelleri	Eudicots	Asterids	Campanuliidae	Asterales	Asteraceae	Purdie, R.W. 11093B	CANB (CANB 896295)			Enriched	ERR7599403	333	206976	332	TRUE	Asterales	-	FALSE	TRUE	TRUE	Asterales_Asteraceae_Stuartina_muelleri
s11398	PAFTOL	Eudicots	Asterids	Campanuliidae	Asterales	Asteraceae	Stylocline	micropoides	Stylocline micropoides	Eudicots	Asterids	Campanuliidae	Asterales	Asteraceae	Helm, J. AZ930-0056	K			Enriched	ERR7619542	330	194571	328	TRUE	Asterales	-	FALSE	TRUE	TRUE	Asterales_Asteraceae_Stylocline_micropoides
s21017	SRA	Eudicots	Asterids	Campanuliidae	Asterales	Asteraceae	Symphyotrichum	ascendens	Symphyotrichum ascendens	Eudicots	Asterids	Campanuliidae	Asterales	Asteraceae					Unclassified SRA	SRR5484657	307	246015	307	FALSE	Asterales	-	FALSE	TRUE	FALSE	Asterales_Asteraceae_Symphyotrichum_ascendens
s24755	PAFTOL	Eudicots	Asterids	Campanuliidae	Asterales	Asteraceae	Symphyotrichum	subulatum	Symphyotrichum subulatum	Eudicots	Asterids	Campanuliidae	Asterales	Asteraceae	Balant, M. 128	NHMR			Enriched	ERR10978094	338	204807	336	TRUE	Asterales	-	FALSE	TRUE	TRUE	Asterales_Asteraceae_Symphyotrichum_subulatum
s15087	PAFTOL	Eudicots	Asterids	Campanuliidae	Asterales	Asteraceae	Syncarpha	gnaphaloides	Syncarpha gnaphaloides	Eudicots	Asterids	Campanuliidae	Asterales	Asteraceae	Savolainen, V. 1213	K	Kew DNA Bank (27297)	South Africa	Enriched	ERR7621331	311	183177	309	TRUE	Asterales	-	FALSE	TRUE	FALSE	Asterales_Asteraceae_Syncarpha_gnaphaloides
s18725	PAFTOL	Eudicots	Asterids	Campanuliidae	Asterales	Asteraceae	Syncarpha	vestita	Syncarpha vestita	Eudicots	Asterids	Campanuliidae	Asterales	Asteraceae	Romo, A. 14534	BC			Enriched	ERR7621689	336	198213	336	TRUE	Asterales	-	FALSE	TRUE	TRUE	Asterales_Asteraceae_Syncarpha_vestita
s18727	PAFTOL	Eudicots	Asterids	Campanuliidae	Asterales	Asteraceae	Syncephalum	stenoclinoides	Syncephalum stenoclinoides	Eudicots	Asterids	Campanuliidae	Asterales	Asteraceae	Galbany-Casals, M. 2664	BC			Enriched	ERR7621690	339	231534	339	TRUE	Asterales	-	FALSE	TRUE	TRUE	Asterales_Asteraceae_Syncephalum_stenoclinoides
s05786	PAFTOL	Eudicots	Asterids	Campanuliidae	Asterales	Asteraceae	Synedrella	nodiflora	Synedrella nodiflora	Eudicots	Asterids	Campanuliidae	Asterales	Asteraceae	Christenhusz, M.J.M. AU-2016-26	BC			Enriched	ERR7618505	268	134424	267	TRUE	Asterales	-	FALSE	TRUE	TRUE	Asterales_Asteraceae_Synedrella_nodiflora
s05691	PAFTOL	Eudicots	Asterids	Campanuliidae	Asterales	Asteraceae	Syneilesis	palmata	Syneilesis palmata	Eudicots	Asterids	Campanuliidae	Asterales	Asteraceae	Christenhusz, M.J.M. 7272	PG			Enriched	ERR7618441	261	141024	261	TRUE	Asterales	-	FALSE	TRUE	TRUE	Asterales_Asteraceae_Syneilesis_palmata
s11382	PAFTOL	Eudicots	Asterids	Campanuliidae	Asterales	Asteraceae	Synotis	alata	Synotis alata	Eudicots	Asterids	Campanuliidae	Asterales	Asteraceae	Fu, L. CN-2016-4	IBSC			Enriched	ERR7619531	291	155589	290	TRUE	Asterales	-	FALSE	TRUE	TRUE	Asterales_Asteraceae_Synotis_alata
s05780	PAFTOL	Eudicots	Asterids	Campanuliidae	Asterales	Asteraceae	Tagetes	minuta	Tagetes minuta	Eudicots	Asterids	Campanuliidae	Asterales	Asteraceae		K	Millenium Seed Bank (497983)		Enriched	ERR7618502	337	213558	337	TRUE	Asterales	-	FALSE	TRUE	TRUE	Asterales_Asteraceae_Tagetes_minuta
s17245	OneKP	Eudicots	Asterids	Campanuliidae	Asterales	Asteraceae	Tanacetum	parthenium	Tanacetum parthenium	Eudicots	Asterids	Campanuliidae	Asterales	Asteraceae	Deyholos, M. s.n.	ALTA (132765)			Unclassified SRA	ERR364394	346	239944	343	FALSE	Asterales	-	FALSE	TRUE	TRUE	Asterales_Asteraceae_Tanacetum_parthenium
s05751	PAFTOL	Eudicots	Asterids	Campanuliidae	Asterales	Asteraceae	Tanacetum	vulgare	Tanacetum vulgare	Eudicots	Asterids	Campanuliidae	Asterales	Asteraceae	Pegoraro, L. FR446	K			Enriched	ERR5033768	235	129321	234	TRUE	Asterales	-	FALSE	TRUE	FALSE	Asterales_Asteraceae_Tanacetum_vulgare
s28019	GAP	Eudicots	Asterids	Campanuliidae	Asterales	Asteraceae	Taplinia	saxatilis	Taplinia saxatilis	Eudicots	Asterids	Campanuliidae	Asterales	Asteraceae	van Leeuwen, S. 2033	CANB (CANB 593999)			Enriched	ERR7599404	317	186066	316	TRUE	Asterales	-	FALSE	TRUE	TRUE	Asterales_Asteraceae_Taplinia_saxatilis
s05666	PAFTOL	Eudicots	Asterids	Campanuliidae	Asterales	Asteraceae	Taraxacum	cucullatum	Taraxacum cucullatum	Eudicots	Asterids	Campanuliidae	Asterales	Asteraceae	Pegoraro, L. FR559	K			Enriched	ERR5033751	304	202674	304	TRUE	Asterales	-	FALSE	TRUE	TRUE	Asterales_Asteraceae_Taraxacum_cucullatum
s05627	PAFTOL	Eudicots	Asterids	Campanuliidae	Asterales	Asteraceae	Tarchonanthus	camphoratus	Tarchonanthus camphoratus	Eudicots	Asterids	Campanuliidae	Asterales	Asteraceae	Forest, F. 570	K	Kew DNA Bank (27632)	South Africa	Enriched	ERR5033738	348	221328	347	TRUE	Asterales	-	FALSE	TRUE	FALSE	Asterales_Asteraceae_Tarchonanthus_camphoratus
s19315	PAFTOL	Eudicots	Asterids	Campanuliidae	Asterales	Asteraceae	Tarchonanthus	trilobus	Tarchonanthus trilobus	Eudicots	Asterids	Campanuliidae	Asterales	Asteraceae	Koekemoer, M. 2584	PRE (PRE577309)			Enriched	ERR7621921	339	191160	339	TRUE	Asterales	-	FALSE	TRUE	TRUE	Asterales_Asteraceae_Tarchonanthus_trilobus
s14901	PAFTOL	Eudicots	Asterids	Campanuliidae	Asterales	Asteraceae	Telanthophora	grandifolia	Telanthophora grandifolia	Eudicots	Asterids	Campanuliidae	Asterales	Asteraceae	Chase, M.W. 10094	K	Kew DNA Bank (18960)	Mexico	Enriched	ERR7621246	303	179709	303	TRUE	Asterales	-	FALSE	TRUE	TRUE	Asterales_Asteraceae_Telanthophora_grandifolia
s14865	PAFTOL	Eudicots	Asterids	Campanuliidae	Asterales	Asteraceae	Telekia	speciosa	Telekia speciosa	Eudicots	Asterids	Campanuliidae	Asterales	Asteraceae	Pegoraro, L. IT68	K	Living collection: K (1994-467)		Enriched	ERR7621229	338	213864	338	TRUE	Asterales	-	FALSE	TRUE	TRUE	Asterales_Asteraceae_Telekia_speciosa
s14897	PAFTOL	Eudicots	Asterids	Campanuliidae	Asterales	Asteraceae	Tenrhynea	phylicifolia	Tenrhynea phylicifolia	Eudicots	Asterids	Campanuliidae	Asterales	Asteraceae	Burrows, J.E. 9005	K	Kew DNA Bank (35727)	South Africa	Enriched	ERR7621244	336	214722	336	TRUE	Asterales	-	FALSE	TRUE	TRUE	Asterales_Asteraceae_Tenrhynea_phylicifolia
s14867	PAFTOL	Eudicots	Asterids	Campanuliidae	Asterales	Asteraceae	Tephroseris	longifolia	Tephroseris longifolia	Eudicots	Asterids	Campanuliidae	Asterales	Asteraceae	Pegoraro, L. IT49	K			Enriched	ERR7621230	284	168825	283	TRUE	Asterales	-	FALSE	TRUE	TRUE	Asterales_Asteraceae_Tephroseris_longifolia
s05768	PAFTOL	Eudicots	Asterids	Campanuliidae	Asterales	Asteraceae	Tessaria	absinthioides	Tessaria absinthioides	Eudicots	Asterids	Campanuliidae	Asterales	Asteraceae	Hidalgo, O. AR-65	HTW			Enriched	ERR7618492	141	66678	141	TRUE	Asterales	-	FALSE	TRUE	TRUE	Asterales_Asteraceae_Tessaria_absinthioides
s14493	PAFTOL	Eudicots	Asterids	Campanuliidae	Asterales	Asteraceae	Tetradymia	canescens	Tetradymia canescens	Eudicots	Asterids	Campanuliidae	Asterales	Asteraceae	Valles, J. s.n.	BCN			Enriched	ERR7621148	295	168306	294	TRUE	Asterales	-	FALSE	TRUE	TRUE	Asterales_Asteraceae_Tetradymia_canescens
s11429	PAFTOL	Eudicots	Asterids	Campanuliidae	Asterales	Asteraceae	Tetragonotheca	texana	Tetragonotheca texana	Eudicots	Asterids	Campanuliidae	Asterales	Asteraceae	Eason, M. LBJWC-0650	K			Enriched	ERR7619568	312	182466	310	TRUE	Asterales	-	FALSE	TRUE	TRUE	Asterales_Asteraceae_Tetragonotheca_texana
s14873	PAFTOL	Eudicots	Asterids	Campanuliidae	Asterales	Asteraceae	Tetramolopium	sp.	Tetramolopium sp.	Eudicots	Asterids	Campanuliidae	Asterales	Asteraceae	Baker, W.J. 939	K	Kew DNA Bank (6236)	Indonesia	Enriched	ERR7621232	322	189456	321	TRUE	Asterales	-	FALSE	TRUE	TRUE	Asterales_Asteraceae_Tetramolopium_sp.
s11413	PAFTOL	Eudicots	Asterids	Campanuliidae	Asterales	Asteraceae	Tetraneuris	ivesiana	Tetraneuris ivesiana	Eudicots	Asterids	Campanuliidae	Asterales	Asteraceae	Shade, J. CO932-099	K			Enriched	ERR7619554	263	134139	260	TRUE	Asterales	-	FALSE	TRUE	TRUE	Asterales_Asteraceae_Tetraneuris_ivesiana
s11416	PAFTOL	Eudicots	Asterids	Campanuliidae	Asterales	Asteraceae	Thelesperma	megapotamicum	Thelesperma megapotamicum	Eudicots	Asterids	Campanuliidae	Asterales	Asteraceae	Way, M.J. WSSB47	K			Enriched	ERR7619556	301	178494	300	TRUE	Asterales	-	FALSE	TRUE	TRUE	Asterales_Asteraceae_Thelesperma_megapotamicum
s28021	GAP	Eudicots	Asterids	Campanuliidae	Asterales	Asteraceae	Thespidium	basiflorum	Thespidium basiflorum	Eudicots	Asterids	Campanuliidae	Asterales	Asteraceae	Cowie, I. 3203	CANB (CANB 463495)			Enriched	ERR7599405	323	191082	323	TRUE	Asterales	-	FALSE	TRUE	TRUE	Asterales_Asteraceae_Thespidium_basiflorum
s28023	GAP	Eudicots	Asterids	Campanuliidae	Asterales	Asteraceae	Thiseltonia	gracillima	Thiseltonia gracillima	Eudicots	Asterids	Campanuliidae	Asterales	Asteraceae	Wilson, P.G. 12121	CANB (CANB 488070)			Enriched	ERR7599406	303	166788	297	TRUE	Asterales	-	FALSE	TRUE	TRUE	Asterales_Asteraceae_Thiseltonia_gracillima
s05781	PAFTOL	Eudicots	Asterids	Campanuliidae	Asterales	Asteraceae	Thymophylla	pentachaeta	Thymophylla pentachaeta	Eudicots	Asterids	Campanuliidae	Asterales	Asteraceae	Bearly, B. 404	K			Enriched	ERR7618503	325	184956	325	TRUE	Asterales	-	FALSE	TRUE	TRUE	Asterales_Asteraceae_Thymophylla_pentachaeta
s28025	GAP	Eudicots	Asterids	Campanuliidae	Asterales	Asteraceae	Tietkensia	corrickiae	Tietkensia corrickiae	Eudicots	Asterids	Campanuliidae	Asterales	Asteraceae	Latz, P. 4148	CANB (CANB 495589)			Enriched	ERR7599407	332	199389	329	TRUE	Asterales	-	FALSE	TRUE	TRUE	Asterales_Asteraceae_Tietkensia_corrickiae
s23625	SRA	Eudicots	Asterids	Campanuliidae	Asterales	Asteraceae	Tithonia	rotundifolia	Tithonia rotundifolia	Eudicots	Asterids	Campanuliidae	Asterales	Asteraceae					Unclassified SRA	SRR5237279	302	222951	302	FALSE	Asterales	-	FALSE	TRUE	TRUE	Asterales_Asteraceae_Tithonia_rotundifolia
s05677	PAFTOL	Eudicots	Asterids	Campanuliidae	Asterales	Asteraceae	Tolpis	staticifolia	Tolpis staticifolia	Eudicots	Asterids	Campanuliidae	Asterales	Asteraceae	Pegoraro, L. FR430	K			Enriched	ERR7618431	297	173040	293	TRUE	Asterales	-	FALSE	TRUE	TRUE	Asterales_Asteraceae_Tolpis_staticifolia
s15065	PAFTOL	Eudicots	Asterids	Campanuliidae	Asterales	Asteraceae	Tonestus	lyallii	Tonestus lyallii	Eudicots	Asterids	Campanuliidae	Asterales	Asteraceae	Hidalgo, O. 459	BC			Enriched	ERR7621320	327	207825	326	TRUE	Asterales	-	FALSE	TRUE	TRUE	Asterales_Asteraceae_Tonestus_lyallii
s05743	PAFTOL	Eudicots	Asterids	Campanuliidae	Asterales	Asteraceae	Townsendia	formosa	Townsendia formosa	Eudicots	Asterids	Campanuliidae	Asterales	Asteraceae		K	Living collection: K (1994-567)		Enriched	ERR7618477	241	135225	240	TRUE	Asterales	-	FALSE	TRUE	TRUE	Asterales_Asteraceae_Townsendia_formosa
s17617	OneKP	Eudicots	Asterids	Campanuliidae	Asterales	Asteraceae	Tragopogon	castellanus	Tragopogon castellanus	Eudicots	Asterids	Campanuliidae	Asterales	Asteraceae	Soltis 2993				Unclassified SRA	ERR2040684	342	224403	340	FALSE	Asterales	-	FALSE	TRUE	TRUE	Asterales_Asteraceae_Tragopogon_castellanus
s17209	OneKP	Eudicots	Asterids	Campanuliidae	Asterales	Asteraceae	Tragopogon	dubius	Tragopogon dubius	Eudicots	Asterids	Campanuliidae	Asterales	Asteraceae	Soltis 2674-4				Unclassified SRA	ERR2040680	344	248193	341	FALSE	Asterales	-	FALSE	TRUE	FALSE	Asterales_Asteraceae_Tragopogon_dubius
s17349	OneKP	Eudicots	Asterids	Campanuliidae	Asterales	Asteraceae	Tragopogon	pratensis	Tragopogon pratensis	Eudicots	Asterids	Campanuliidae	Asterales	Asteraceae	Soltis 2689-17				Unclassified SRA	ERR2040682	342	241829	337	FALSE	Asterales	-	FALSE	TRUE	FALSE	Asterales_Asteraceae_Tragopogon_pratensis
s15059	PAFTOL	Eudicots	Asterids	Campanuliidae	Asterales	Asteraceae	Traversia	baccharoides	Traversia baccharoides	Eudicots	Asterids	Campanuliidae	Asterales	Asteraceae	Melville, R. 5980	K	Kew DNA Bank (39045)	New Zealand	Enriched	ERR7621319	293	160638	291	TRUE	Asterales	-	FALSE	TRUE	TRUE	Asterales_Asteraceae_Traversia_baccharoides
s28027	GAP	Eudicots	Asterids	Campanuliidae	Asterales	Asteraceae	Trichanthodium	skirrophorum	Trichanthodium skirrophorum	Eudicots	Asterids	Campanuliidae	Asterales	Asteraceae	Schmidt-Lebuhn, A.N. 1505	CANB (CANB 813001)			Enriched	ERR7599408	304	199662	304	TRUE	Asterales	-	FALSE	TRUE	TRUE	Asterales_Asteraceae_Trichanthodium_skirrophorum
s05618	PAFTOL	Eudicots	Asterids	Campanuliidae	Asterales	Asteraceae	Trichocline	spathulata	Trichocline spathulata	Eudicots	Asterids	Campanuliidae	Asterales	Asteraceae	Dixon, K.W. 991	K	Kew DNA Bank (36074)	Australia	Enriched	ERR5033736	333	179778	333	TRUE	Asterales	-	FALSE	TRUE	TRUE	Asterales_Asteraceae_Trichocline_spathulata
s14989	PAFTOL	Eudicots	Asterids	Campanuliidae	Asterales	Asteraceae	Tricholepis	glaberrima	Tricholepis glaberrima	Eudicots	Asterids	Campanuliidae	Asterales	Asteraceae	Haines P221	K	Kew DNA Bank (21500)	India	Enriched	ERR7621285	332	194964	330	TRUE	Asterales	-	FALSE	TRUE	TRUE	Asterales_Asteraceae_Tricholepis_glaberrima
s05799	PAFTOL	Eudicots	Asterids	Campanuliidae	Asterales	Asteraceae	Tridax	procumbens	Tridax procumbens	Eudicots	Asterids	Campanuliidae	Asterales	Asteraceae	Christenhusz, M.J.M. AU-2016-30	BC			Enriched	ERR7618517	331	186168	329	TRUE	Asterales	-	FALSE	TRUE	TRUE	Asterales_Asteraceae_Tridax_procumbens
s22001	GAP	Eudicots	Asterids	Campanuliidae	Asterales	Asteraceae	Trioncinia	retroflexa	Trioncinia retroflexa	Eudicots	Asterids	Campanuliidae	Asterales	Asteraceae	Fensham, R.J. 6	BRI (BRI AQ1004469)			Enriched	ERR7599879	285	191757	284	TRUE	Asterales	-	FALSE	TRUE	TRUE	Asterales_Asteraceae_Trioncinia_retroflexa
s05752	PAFTOL	Eudicots	Asterids	Campanuliidae	Asterales	Asteraceae	Tripleurospermum	inodorum	Tripleurospermum inodorum	Eudicots	Asterids	Campanuliidae	Asterales	Asteraceae	Pegoraro, L. FR573	K			Enriched	ERR7618482	335	201036	335	TRUE	Asterales	-	FALSE	TRUE	TRUE	Asterales_Asteraceae_Tripleurospermum_inodorum
s05588	PAFTOL	Eudicots	Asterids	Campanuliidae	Asterales	Asteraceae	Triptilion	achilleae	Triptilion achilleae	Eudicots	Asterids	Campanuliidae	Asterales	Asteraceae	Schofowski 5832	BA			Enriched	ERR7618377	302	113076	294	TRUE	Asterales	-	FALSE	TRUE	TRUE	Asterales_Asteraceae_Triptilion_achilleae
s14879	PAFTOL	Eudicots	Asterids	Campanuliidae	Asterales	Asteraceae	Triptilodiscus	pygmaeus	Triptilodiscus pygmaeus	Eudicots	Asterids	Campanuliidae	Asterales	Asteraceae	Bayer, R.J. NSW-94012	K	Kew DNA Bank (37185)	Australia	Enriched	ERR7621235	258	145740	257	TRUE	Asterales	-	FALSE	TRUE	TRUE	Asterales_Asteraceae_Triptilodiscus_pygmaeus
s05595	PAFTOL	Eudicots	Asterids	Campanuliidae	Asterales	Asteraceae	Trixis	californica	Trixis californica	Eudicots	Asterids	Campanuliidae	Asterales	Asteraceae	Bearly, B. 397	K			Enriched	ERR7618381	262	123639	262	TRUE	Asterales	-	FALSE	TRUE	TRUE	Asterales_Asteraceae_Trixis_californica
s19319	PAFTOL	Eudicots	Asterids	Campanuliidae	Asterales	Asteraceae	Troglophyton	parvulum	Troglophyton parvulum	Eudicots	Asterids	Campanuliidae	Asterales	Asteraceae	Aizpuru, I. LM6105	SALA			Enriched	ERR7621923	341	218124	339	TRUE	Asterales	-	FALSE	TRUE	TRUE	Asterales_Asteraceae_Troglophyton_parvulum
s14971	PAFTOL	Eudicots	Asterids	Campanuliidae	Asterales	Asteraceae	Troglophyton	sp.	Troglophyton sp.	Eudicots	Asterids	Campanuliidae	Asterales	Asteraceae	Goldblatt, P. 12535	K	Kew DNA Bank (29053)	South Africa	Enriched	ERR7621276	327	209265	327	TRUE	Asterales	-	FALSE	TRUE	FALSE	Asterales_Asteraceae_Troglophyton_sp.
s00257	PAFTOL	Eudicots	Asterids	Campanuliidae	Asterales	Asteraceae	Tugarinovia	mongolica	Tugarinovia mongolica	Eudicots	Asterids	Campanuliidae	Asterales	Asteraceae	Valles, J. s.n.	BCN			Enriched	ERR4180103	303	161622	302	TRUE	Asterales	-	FALSE	TRUE	TRUE	Asterales_Asteraceae_Tugarinovia_mongolica
s24411	SRA	Eudicots	Asterids	Campanuliidae	Asterales	Asteraceae	Tussilago	farfara	Tussilago farfara	Eudicots	Asterids	Campanuliidae	Asterales	Asteraceae					Unclassified SRA	SRR5237213	338	243567	337	FALSE	Asterales	-	FALSE	TRUE	TRUE	Asterales_Asteraceae_Tussilago_farfara
s05815	PAFTOL	Eudicots	Asterids	Campanuliidae	Asterales	Asteraceae	Urolepis	hecatantha	Urolepis hecatantha	Eudicots	Asterids	Campanuliidae	Asterales	Asteraceae	Guttierrez, D.G. 1331	BA			Enriched	ERR7618527	346	212133	346	TRUE	Asterales	-	FALSE	TRUE	TRUE	Asterales_Asteraceae_Urolepis_hecatantha
s05680	PAFTOL	Eudicots	Asterids	Campanuliidae	Asterales	Asteraceae	Urospermum	dalechampii	Urospermum dalechampii	Eudicots	Asterids	Campanuliidae	Asterales	Asteraceae	Hidalgo, O. 283	BC			Enriched	ERR7618433	345	227247	345	TRUE	Asterales	-	FALSE	TRUE	TRUE	Asterales_Asteraceae_Urospermum_dalechampii
s21307	SRA	Eudicots	Asterids	Campanuliidae	Asterales	Asteraceae	Ursinia	anthemoides	Ursinia anthemoides	Eudicots	Asterids	Campanuliidae	Asterales	Asteraceae					Unclassified SRA	SRR5237180	292	209340	289	FALSE	Asterales	-	FALSE	TRUE	TRUE	Asterales_Asteraceae_Ursinia_anthemoides
s24723	PAFTOL	Eudicots	Asterids	Campanuliidae	Asterales	Asteraceae	Ursinia	sericea	Ursinia sericea	Eudicots	Asterids	Campanuliidae	Asterales	Asteraceae	Koekemoer, M. 2038	PRE (PRE573242)			Enriched	ERR10978081	331	193719	329	TRUE	Asterales	-	FALSE	TRUE	FALSE	Asterales_Asteraceae_Ursinia_sericea
s15049	PAFTOL	Eudicots	Asterids	Campanuliidae	Asterales	Asteraceae	Vellereophyton	dealbatum	Vellereophyton dealbatum	Eudicots	Asterids	Campanuliidae	Asterales	Asteraceae	Manning, J.C. 336	K	Kew DNA Bank (29282)	South Africa	Enriched	ERR7621314	337	213501	337	TRUE	Asterales	-	FALSE	TRUE	TRUE	Asterales_Asteraceae_Vellereophyton_dealbatum
s23763	SRA	Eudicots	Asterids	Campanuliidae	Asterales	Asteraceae	Verbesina	encelioides	Verbesina encelioides	Eudicots	Asterids	Campanuliidae	Asterales	Asteraceae					Unclassified SRA	SRR3523289	171	143694	171	FALSE	Asterales	-	FALSE	TRUE	FALSE	Asterales_Asteraceae_Verbesina_encelioides
s11426	PAFTOL	Eudicots	Asterids	Campanuliidae	Asterales	Asteraceae	Verbesina	sp.	Verbesina sp.	Eudicots	Asterids	Campanuliidae	Asterales	Asteraceae	Diazgranados Cadelo, M. 4167	HPUJ			Enriched	ERR7619566	296	169491	295	TRUE	Asterales	-	FALSE	TRUE	TRUE	Asterales_Asteraceae_Verbesina_sp.
s11356	PAFTOL	Eudicots	Asterids	Campanuliidae	Asterales	Asteraceae	Vernonanthura	nudiflora	Vernonanthura nudiflora	Eudicots	Asterids	Campanuliidae	Asterales	Asteraceae	Guttierrez, D.G. 1350	BA (BA94557)			Enriched	ERR7619516	324	195237	324	TRUE	Asterales	-	FALSE	TRUE	TRUE	Asterales_Asteraceae_Vernonanthura_nudiflora
s15099	PAFTOL	Eudicots	Asterids	Campanuliidae	Asterales	Asteraceae	Vittadinia	sp.	Vittadinia sp.	Eudicots	Asterids	Campanuliidae	Asterales	Asteraceae	Smith, R.J. 154	K	Kew DNA Bank (37165)	Australia	Enriched	ERR7621337	329	210741	329	TRUE	Asterales	-	FALSE	TRUE	TRUE	Asterales_Asteraceae_Vittadinia_sp.
s19321	PAFTOL	Eudicots	Asterids	Campanuliidae	Asterales	Asteraceae	Volutaria	tubuliflora	Volutaria tubuliflora	Eudicots	Asterids	Campanuliidae	Asterales	Asteraceae	Senar, R. 11667	BC (BC975763)			Enriched	ERR9230197	343	191949	341	TRUE	Asterales	-	FALSE	TRUE	TRUE	Asterales_Asteraceae_Volutaria_tubuliflora
s05724	PAFTOL	Eudicots	Asterids	Campanuliidae	Asterales	Asteraceae	Waitzia	acuminata	Waitzia acuminata	Eudicots	Asterids	Campanuliidae	Asterales	Asteraceae	Christenhusz, M.J.M. 7636	BC			Enriched	ERR7618465	256	133632	256	TRUE	Asterales	-	FALSE	TRUE	TRUE	Asterales_Asteraceae_Waitzia_acuminata
s05683	PAFTOL	Eudicots	Asterids	Campanuliidae	Asterales	Asteraceae	Warionia	saharae	Warionia saharae	Eudicots	Asterids	Campanuliidae	Asterales	Asteraceae	Hidalgo, O. JBB-V-2017-1	BC			Enriched	ERR7618435	343	215682	343	TRUE	Asterales	-	FALSE	TRUE	TRUE	Asterales_Asteraceae_Warionia_saharae
s24747	PAFTOL	Eudicots	Asterids	Campanuliidae	Asterales	Asteraceae	Wedelia	sp.	Wedelia sp.	Eudicots	Asterids	Campanuliidae	Asterales	Asteraceae	Christenhusz, M.J.M. CO-II-2017	BC			Enriched	ERR10978091	333	195105	333	TRUE	Asterales	-	FALSE	TRUE	TRUE	Asterales_Asteraceae_Wedelia_sp.
s14925	PAFTOL	Eudicots	Asterids	Campanuliidae	Asterales	Asteraceae	Welwitschiella	neriifolia	Welwitschiella neriifolia	Eudicots	Asterids	Campanuliidae	Asterales	Asteraceae	Drummond, R.B. 7053	K	Kew DNA Bank (4508)	Zambia	Enriched	ERR7621256	107	39576	106	TRUE	Asterales	-	FALSE	TRUE	TRUE	Asterales_Asteraceae_Welwitschiella_neriifolia
s21907	PAFTOL	Eudicots	Asterids	Campanuliidae	Asterales	Asteraceae	Werneria	apiculata	Werneria apiculata	Eudicots	Asterids	Campanuliidae	Asterales	Asteraceae	Beck, S.G. 30657	LPB			Enriched	ERR6041679	333	206550	332	TRUE	Asterales	-	FALSE	TRUE	TRUE	Asterales_Asteraceae_Werneria_apiculata
s21913	PAFTOL	Eudicots	Asterids	Campanuliidae	Asterales	Asteraceae	Werneria	pumila	Werneria pumila	Eudicots	Asterids	Campanuliidae	Asterales	Asteraceae	Irazabal, R.J. 153	QCA			Enriched	ERR6041682	296	193002	295	TRUE	Asterales	-	FALSE	TRUE	FALSE	Asterales_Asteraceae_Werneria_pumila
s21915	PAFTOL	Eudicots	Asterids	Campanuliidae	Asterales	Asteraceae	Werneria	villosa	Werneria villosa	Eudicots	Asterids	Campanuliidae	Asterales	Asteraceae	Jimenez, I. 8088	LPB			Enriched	ERR6041683	302	190542	301	TRUE	Asterales	-	FALSE	TRUE	FALSE	Asterales_Asteraceae_Werneria_villosa
s19323	PAFTOL	Eudicots	Asterids	Campanuliidae	Asterales	Asteraceae	Willemetia	stipitata	Willemetia stipitata	Eudicots	Asterids	Campanuliidae	Asterales	Asteraceae	Pegoraro, L. A123	K			Enriched	ERR7621924	343	236574	343	TRUE	Asterales	-	FALSE	TRUE	TRUE	Asterales_Asteraceae_Willemetia_stipitata
s27977	GAP	Eudicots	Asterids	Campanuliidae	Asterales	Asteraceae	Wollastonia	biflora	Wollastonia biflora	Eudicots	Asterids	Campanuliidae	Asterales	Asteraceae	Halford, D. Q9640	CANB (CANB 725185)			Enriched	ERR7599387	338	214134	337	TRUE	Asterales	-	FALSE	TRUE	TRUE	Asterales_Asteraceae_Wollastonia_biflora
s05583	PAFTOL	Eudicots	Asterids	Campanuliidae	Asterales	Asteraceae	Wunderlichia	mirabilis	Wunderlichia mirabilis	Eudicots	Asterids	Campanuliidae	Asterales	Asteraceae	Oliveira, C.T. 660	SPF (SPF00218838)			Enriched	ERR7618375	346	216963	346	TRUE	Asterales	-	FALSE	TRUE	TRUE	Asterales_Asteraceae_Wunderlichia_mirabilis
s05742	PAFTOL	Eudicots	Asterids	Campanuliidae	Asterales	Asteraceae	Xanthisma	coloradoense	Xanthisma coloradoense	Eudicots	Asterids	Campanuliidae	Asterales	Asteraceae		K	Living collection: K (2008-1177)		Enriched	ERR7618476	314	166941	314	TRUE	Asterales	-	FALSE	TRUE	TRUE	Asterales_Asteraceae_Xanthisma_coloradoense
s18159	OneKP	Eudicots	Asterids	Campanuliidae	Asterales	Asteraceae	Xanthium	strumarium	Xanthium strumarium	Eudicots	Asterids	Campanuliidae	Asterales	Asteraceae	Chance				Unclassified SRA	ERR2040655	351	261232	351	FALSE	Asterales	-	FALSE	TRUE	TRUE	Asterales_Asteraceae_Xanthium_strumarium
s11380	PAFTOL	Eudicots	Asterids	Campanuliidae	Asterales	Asteraceae	Xenophyllum	humile	Xenophyllum humile	Eudicots	Asterids	Campanuliidae	Asterales	Asteraceae	Salgado, S. 1705	QCA			Enriched	ERR6041610	309	170706	309	TRUE	Asterales	-	FALSE	TRUE	TRUE	Asterales_Asteraceae_Xenophyllum_humile
s21917	PAFTOL	Eudicots	Asterids	Campanuliidae	Asterales	Asteraceae	Xenophyllum	poposum	Xenophyllum poposum	Eudicots	Asterids	Campanuliidae	Asterales	Asteraceae	Pozo, P. 752	LPB			Enriched	ERR6041684	310	199455	309	TRUE	Asterales	-	FALSE	TRUE	FALSE	Asterales_Asteraceae_Xenophyllum_poposum
s21095	SRA	Eudicots	Asterids	Campanuliidae	Asterales	Asteraceae	Xeranthemum	annuum	Xeranthemum annuum	Eudicots	Asterids	Campanuliidae	Asterales	Asteraceae					Unclassified SRA	SRR5237241	262	208623	262		Asterales	-	FALSE	TRUE	TRUE	Asterales_Asteraceae_Xeranthemum_annuum
s19325	PAFTOL	Eudicots	Asterids	Campanuliidae	Asterales	Asteraceae	Xeranthemum	cylindraceum	Xeranthemum cylindraceum	Eudicots	Asterids	Campanuliidae	Asterales	Asteraceae	Barta, T. 520	BC (BC878605)			Enriched	ERR10978022	281	126969	278	TRUE	Asterales	-	FALSE	TRUE	FALSE	Asterales_Asteraceae_Xeranthemum_cylindraceum
s28029	GAP	Eudicots	Asterids	Campanuliidae	Asterales	Asteraceae	Xerochrysum	bracteatum	Xerochrysum bracteatum	Eudicots	Asterids	Campanuliidae	Asterales	Asteraceae	Bayer, R.J. NSW98009	CANB (CANB 500419)			Enriched	ERR7599409	293	167958	293	TRUE	Asterales	-	FALSE	TRUE	TRUE	Asterales_Asteraceae_Xerochrysum_bracteatum
s21317	SRA	Eudicots	Asterids	Campanuliidae	Asterales	Asteraceae	Xerochrysum	viscosum	Xerochrysum viscosum	Eudicots	Asterids	Campanuliidae	Asterales	Asteraceae					Unclassified SRA	SRR5237249	195	146049	195	FALSE	Asterales	-	FALSE	TRUE	FALSE	Asterales_Asteraceae_Xerochrysum_viscosum
s19327	PAFTOL	Eudicots	Asterids	Campanuliidae	Asterales	Asteraceae	Youngia	japonica	Youngia japonica	Eudicots	Asterids	Campanuliidae	Asterales	Asteraceae	Robert, Y. s.n.	P			Enriched	ERR7621925	341	248154	341	TRUE	Asterales	-	FALSE	TRUE	TRUE	Asterales_Asteraceae_Youngia_japonica
s15117	PAFTOL	Eudicots	Asterids	Campanuliidae	Asterales	Asteraceae	Zaluzania	subcordata	Zaluzania subcordata	Eudicots	Asterids	Campanuliidae	Asterales	Asteraceae	Calzada, J.I. 24635	K			Enriched	ERR7621346	308	183894	307	TRUE	Asterales	-	FALSE	TRUE	TRUE	Asterales_Asteraceae_Zaluzania_subcordata
s24337	SRA	Eudicots	Asterids	Campanuliidae	Asterales	Asteraceae	Zinnia	elegans	Zinnia elegans	Eudicots	Asterids	Campanuliidae	Asterales	Asteraceae					Unclassified SRA	SRR5237240	260	190506	260	FALSE	Asterales	-	FALSE	TRUE	FALSE	Asterales_Asteraceae_Zinnia_elegans
s21321	SRA	Eudicots	Asterids	Campanuliidae	Asterales	Asteraceae	Zinnia	haageana	Zinnia haageana	Eudicots	Asterids	Campanuliidae	Asterales	Asteraceae					Unclassified SRA	SRR1531035	315	218469	315	FALSE	Asterales	-	FALSE	TRUE	FALSE	Asterales_Asteraceae_Zinnia_haageana
s24735	PAFTOL	Eudicots	Asterids	Campanuliidae	Asterales	Asteraceae	Zinnia	peruviana	Zinnia peruviana	Eudicots	Asterids	Campanuliidae	Asterales	Asteraceae	Hidalgo, O. 591	BA			Enriched	ERR10978086	324	201051	324	TRUE	Asterales	-	FALSE	TRUE	TRUE	Asterales_Asteraceae_Zinnia_peruviana
s14441	PAFTOL	Eudicots	Asterids	Campanuliidae	Asterales	Asteraceae-Barnadesioideae	Archidasyphyllum	diacanthoides	Archidasyphyllum diacanthoides	Eudicots	Asterids	Campanuliidae	Asterales	Asteraceae	Martinez-Suz, L. LATAM914-017	BCRU			Enriched	ERR7621130	318	193128	318	TRUE	Asterales	-	FALSE	TRUE	TRUE	Asterales_Asteraceae_Archidasyphyllum_diacanthoides
s05579	PAFTOL	Eudicots	Asterids	Campanuliidae	Asterales	Asteraceae-Barnadesioideae	Arnaldoa	weberbaueri	Arnaldoa weberbaueri	Eudicots	Asterids	Campanuliidae	Asterales	Asteraceae	Duncan 2602	LP			Enriched	ERR7618372	330	174762	330	TRUE	Asterales	-	TRUE	TRUE	TRUE	Asterales_Asteraceae_Arnaldoa_weberbaueri
s08445	PAFTOL	Eudicots	Asterids	Campanuliidae	Asterales	Asteraceae-Barnadesioideae	Barnadesia	odorata	Barnadesia odorata	Eudicots	Asterids	Campanuliidae	Asterales	Asteraceae	Palazzesi, L. s.n.	BA (BA94626)			Enriched	ERR5033727	286	154224	285	TRUE	Asterales	-	FALSE	TRUE	TRUE	Asterales_Asteraceae_Barnadesia_odorata
s21805	PAFTOL	Eudicots	Asterids	Campanuliidae	Asterales	Asteraceae-Barnadesioideae	Chuquiraga	jussieui	Chuquiraga jussieui	Eudicots	Asterids	Campanuliidae	Asterales	Asteraceae	Irazabal, R.J. 309	QCA			Enriched	ERR6041628	281	174792	277	TRUE	Asterales	-	FALSE	TRUE	TRUE	Asterales_Asteraceae_Chuquiraga_jussieui
s05580	PAFTOL	Eudicots	Asterids	Campanuliidae	Asterales	Asteraceae-Barnadesioideae	Chuquiraga	straminea	Chuquiraga straminea	Eudicots	Asterids	Campanuliidae	Asterales	Asteraceae	Hidalgo, O. AR-53	HTW			Enriched	ERR7618373	299	155862	296	TRUE	Asterales	-	FALSE	TRUE	FALSE	Asterales_Asteraceae_Chuquiraga_straminea
s05578	PAFTOL	Eudicots	Asterids	Campanuliidae	Asterales	Asteraceae-Barnadesioideae	Dasyphyllum	sprengelianum	Dasyphyllum sprengelianum	Eudicots	Asterids	Campanuliidae	Asterales	Asteraceae	Oliveira, C.T. 661	SPF (SPF00218836)			Enriched	ERR7618371	195	101751	193	TRUE	Asterales	-	FALSE	TRUE	TRUE	Asterales_Asteraceae_Dasyphyllum_sprengelianum
s05573	PAFTOL	Eudicots	Asterids	Campanuliidae	Asterales	Asteraceae-Barnadesioideae	Doniophyton	anomalum	Doniophyton anomalum	Eudicots	Asterids	Campanuliidae	Asterales	Asteraceae	Lahitte 6097	BA			Enriched	ERR7618368	178	70620	171	TRUE	Asterales	-	FALSE	TRUE	TRUE	Asterales_Asteraceae_Doniophyton_anomalum
s05574	PAFTOL	Eudicots	Asterids	Campanuliidae	Asterales	Asteraceae-Barnadesioideae	Duseniella	patagonica	Duseniella patagonica	Eudicots	Asterids	Campanuliidae	Asterales	Asteraceae	Hidalgo, O. AR-59	HTW			Enriched	ERR7618369	250	118671	249	TRUE	Asterales	-	FALSE	TRUE	TRUE	Asterales_Asteraceae_Duseniella_patagonica
s05577	PAFTOL	Eudicots	Asterids	Campanuliidae	Asterales	Asteraceae-Barnadesioideae	Huarpea	andina	Huarpea andina	Eudicots	Asterids	Campanuliidae	Asterales	Asteraceae	Nicora 8573	LP			Enriched	ERR7618370	288	115938	286	TRUE	Asterales	-	FALSE	TRUE	TRUE	Asterales_Asteraceae_Huarpea_andina
s05572	PAFTOL	Eudicots	Asterids	Campanuliidae	Asterales	Asteraceae-Barnadesioideae	Schlechtendalia	luzulifolia	Schlechtendalia luzulifolia	Eudicots	Asterids	Campanuliidae	Asterales	Asteraceae	Palazzesi, L. s.n.	BA (BA94622)			Enriched	ERR7618367	249	113310	245	TRUE	Asterales	-	FALSE	TRUE	TRUE	Asterales_Asteraceae_Schlechtendalia_luzulifolia
s05435	PAFTOL	Eudicots	Asterids	Campanuliidae	Asterales	Calyceraceae	Acicarpha	tribuloides	Acicarpha tribuloides	Eudicots	Asterids	Campanuliidae	Asterales	Calyceraceae	Wood. J.R.I 18735	K (K001275024)			Enriched	ERR4180184	331	190710	328	TRUE	Asterales	-	TRUE	TRUE	TRUE	Asterales_Calyceraceae_Acicarpha_tribuloides
s08441	PAFTOL	Eudicots	Asterids	Campanuliidae	Asterales	Calyceraceae	Boopis	anthemoides	Boopis anthemoides	Eudicots	Asterids	Campanuliidae	Asterales	Calyceraceae	Gonzalez, C. s.n.	HTW			Enriched	ERR7618533	281	168738	281	TRUE	Asterales	-	TRUE	TRUE	TRUE	Asterales_Calyceraceae_Boopis_anthemoides
s05823	PAFTOL	Eudicots	Asterids	Campanuliidae	Asterales	Calyceraceae	Calycera	crassifolia	Calycera crassifolia	Eudicots	Asterids	Campanuliidae	Asterales	Calyceraceae	Gonzalez, C. s.n.	HTW			Enriched	ERR7618534	309	167331	307	TRUE	Asterales	-	FALSE	TRUE	TRUE	Asterales_Calyceraceae_Calycera_crassifolia
s20389	SRA	Eudicots	Asterids	Campanuliidae	Asterales	Calyceraceae	Gamocarpha	alpina	Gamocarpha alpina	Eudicots	Asterids	Campanuliidae	Asterales	Calyceraceae					Unclassified SRA	SRR12007199	310	240354	310	FALSE	Asterales	-	TRUE	TRUE	TRUE	Asterales_Calyceraceae_Gamocarpha_alpina
s30787	SRA	Eudicots	Asterids	Campanuliidae	Asterales	Calyceraceae	Moschopsis	monocephala	Moschopsis monocephala	Eudicots	Asterids	Campanuliidae	Asterales	Calyceraceae					Enriched	SRR13316966	311	244377	311	TRUE	Asterales	-	TRUE	TRUE	TRUE	Asterales_Calyceraceae_Moschopsis_monocephala
s20673	SRA	Eudicots	Asterids	Campanuliidae	Asterales	Calyceraceae	Nastanthus	ventosus	Nastanthus ventosus	Eudicots	Asterids	Campanuliidae	Asterales	Calyceraceae					Unclassified SRA	SRR12034794	330	251688	329	FALSE	Asterales	-	TRUE	TRUE	TRUE	Asterales_Calyceraceae_Nastanthus_ventosus
s19939	SRA	Eudicots	Asterids	Campanuliidae	Asterales	Campanulaceae	Adenophora	polyantha	Adenophora polyantha	Eudicots	Asterids	Campanuliidae	Asterales	Campanulaceae					Unclassified SRA	SRR11994226	329	256383	328	FALSE	Asterales	-	TRUE	TRUE	TRUE	Asterales_Campanulaceae_Adenophora_polyantha
s15139	PAFTOL	Eudicots	Asterids	Campanuliidae	Asterales	Campanulaceae	Adenophora	stricta	Adenophora stricta	Eudicots	Asterids	Campanuliidae	Asterales	Campanulaceae		K	Living collection: K (1999-4308); Kew DNA Bank (33642)	China	Enriched	ERR10977964	325	186357	322	TRUE	Asterales	-	FALSE	TRUE	FALSE	Asterales_Campanulaceae_Adenophora_stricta
s31837	SRA	Eudicots	Asterids	Campanuliidae	Asterales	Campanulaceae	Burmeistera	bullatifolia	Burmeistera bullatifolia	Eudicots	Asterids	Campanuliidae	Asterales	Campanulaceae					Unclassified SRA	SRR12299345	329	254679	328	FALSE	Asterales	-	FALSE	TRUE	TRUE	Asterales_Campanulaceae_Burmeistera_bullatifolia
s31838	SRA	Eudicots	Asterids	Campanuliidae	Asterales	Campanulaceae	Burmeistera	crispiloba	Burmeistera crispiloba	Eudicots	Asterids	Campanuliidae	Asterales	Campanulaceae					Unclassified SRA	SRR12299347	326	253203	325	FALSE	Asterales	-	FALSE	TRUE	FALSE	Asterales_Campanulaceae_Burmeistera_crispiloba
s15141	PAFTOL	Eudicots	Asterids	Campanuliidae	Asterales	Campanulaceae	Campanula	alliariifolia	Campanula alliariifolia	Eudicots	Asterids	Campanuliidae	Asterales	Campanulaceae	Chase, M.W. 19282	K	Living collection: K (1996-4333); Kew DNA Bank (19149)	Russian Federation (the)	Enriched	ERR10977965	328	188133	323	TRUE	Asterales	-	FALSE	TRUE	FALSE	Asterales_Campanulaceae_Campanula_alliariifolia
s15143	PAFTOL	Eudicots	Asterids	Campanuliidae	Asterales	Campanulaceae	Campanula	primulifolia	Campanula primulifolia	Eudicots	Asterids	Campanuliidae	Asterales	Campanulaceae	Chase, M.W. 20075	K	Living collection: K (2000-3526); Kew DNA Bank (19952)	Portugal	Enriched	ERR10977966	336	197946	332	TRUE	Asterales	-	FALSE	TRUE	FALSE	Asterales_Campanulaceae_Campanula_primulifolia
s04960	PAFTOL	Eudicots	Asterids	Campanuliidae	Asterales	Campanulaceae	Campanula	rotundifolia	Campanula rotundifolia	Eudicots	Asterids	Campanuliidae	Asterales	Campanulaceae	Chase, M.W. 20074	K	Living collection: K (2002-2598); Kew DNA Bank (19951)	Italy	Enriched	ERR5033561	334	192792	329	TRUE	Asterales	-	FALSE	TRUE	TRUE	Asterales_Campanulaceae_Campanula_rotundifolia
s26955	PAFTOL	Eudicots	Asterids	Campanuliidae	Asterales	Campanulaceae	Canarina	eminii	Canarina eminii	Eudicots	Asterids	Campanuliidae	Asterales	Campanulaceae	Friis, I. 5605	K (K001275857)			Enriched	ERR10978139	322	184452	320	TRUE	Asterales	-	FALSE	TRUE	TRUE	Asterales_Campanulaceae_Canarina_eminii
s15145	PAFTOL	Eudicots	Asterids	Campanuliidae	Asterales	Campanulaceae	Codonopsis	lanceolata	Codonopsis lanceolata	Eudicots	Asterids	Campanuliidae	Asterales	Campanulaceae	Chase, M.W. 17537	K	Living collection: K (1989-3796); Kew DNA Bank (17366)	Korea (the Republic of)	Enriched	ERR10977967	340	209091	338	TRUE	Asterales	-	FALSE	TRUE	FALSE	Asterales_Campanulaceae_Codonopsis_lanceolata
s15147	PAFTOL	Eudicots	Asterids	Campanuliidae	Asterales	Campanulaceae	Codonopsis	pilosula	Codonopsis pilosula	Eudicots	Asterids	Campanuliidae	Asterales	Campanulaceae	Leon, C.J. 812	K	Kew DNA Bank (39573)	China	Enriched	ERR10977968	344	215760	342	TRUE	Asterales	-	FALSE	TRUE	TRUE	Asterales_Campanulaceae_Codonopsis_pilosula
s15149	PAFTOL	Eudicots	Asterids	Campanuliidae	Asterales	Campanulaceae	Cyananthus	formosus	Cyananthus formosus	Eudicots	Asterids	Campanuliidae	Asterales	Campanulaceae	Borosova, R. 102305	K	Kew DNA Bank (66670)	China	Enriched	ERR9230181	342	215055	339	TRUE	Asterales	-	FALSE	TRUE	TRUE	Asterales_Campanulaceae_Cyananthus_formosus
s26953	PAFTOL	Eudicots	Asterids	Campanuliidae	Asterales	Campanulaceae	Dielsantha	galeopsoides	Dielsantha galeopsoides	Eudicots	Asterids	Campanuliidae	Asterales	Campanulaceae	Etuge M. 4355	K (K000027453)			Enriched	ERR10978138	322	173679	316	TRUE	Asterales	-	FALSE	TRUE	TRUE	Asterales_Campanulaceae_Dielsantha_galeopsoides
s26983	PAFTOL	Eudicots	Asterids	Campanuliidae	Asterales	Campanulaceae	Feeria	angustifolia	Feeria angustifolia	Eudicots	Asterids	Campanuliidae	Asterales	Campanulaceae	Carrasco, M.A.	K (K001275844)			Enriched	ERR10978151	324	183699	316	TRUE	Asterales	-	FALSE	TRUE	TRUE	Asterales_Campanulaceae_Feeria_angustifolia
s26985	PAFTOL	Eudicots	Asterids	Campanuliidae	Asterales	Campanulaceae	Githopsis	sp.	Githopsis sp.	Eudicots	Asterids	Campanuliidae	Asterales	Campanulaceae	Guggisberg, A. 10118	K (K001275856)			Enriched	ERR10978152	333	187137	327	TRUE	Asterales	-	FALSE	TRUE	TRUE	Asterales_Campanulaceae_Githopsis_sp.
s26963	PAFTOL	Eudicots	Asterids	Campanuliidae	Asterales	Campanulaceae	Heterochaenia	ensifolia	Heterochaenia ensifolia	Eudicots	Asterids	Campanuliidae	Asterales	Campanulaceae	Th. Cabler 3016	K (K001275858)			Enriched	ERR10978142	339	197430	335	TRUE	Asterales	-	FALSE	TRUE	TRUE	Asterales_Campanulaceae_Heterochaenia_ensifolia
s15155	PAFTOL	Eudicots	Asterids	Campanuliidae	Asterales	Campanulaceae	Jasione	montana	Jasione montana	Eudicots	Asterids	Campanuliidae	Asterales	Campanulaceae	Fay, M.F. 664	K	Kew DNA Bank (19530)	United Kingdom of Great Britain and Northern Ireland (the)	Enriched	ERR12712708	332	188913	322	TRUE	Asterales	-	FALSE	TRUE	TRUE	Asterales_Campanulaceae_Jasione_montana
s26969	PAFTOL	Eudicots	Asterids	Campanuliidae	Asterales	Campanulaceae	Legousia	speculum-veneris	Legousia speculum-veneris	Eudicots	Asterids	Campanuliidae	Asterales	Campanulaceae	Price, W.R. 1228	K (K001275843)			Enriched	ERR10978144	334	196251	330	TRUE	Asterales	-	FALSE	TRUE	TRUE	Asterales_Campanulaceae_Legousia_speculum-veneris
s26659	GAP	Eudicots	Asterids	Campanuliidae	Asterales	Campanulaceae	Lithotoma	petraea	Lithotoma petraea	Eudicots	Asterids	Campanuliidae	Asterales	Campanulaceae	Canty, P.D. BS23-38942	AD (AD121297)			Enriched	ERR7599754	297	169266	294	TRUE	Asterales	-	FALSE	TRUE	TRUE	Asterales_Campanulaceae_Lithotoma_petraea
s17541	OneKP	Eudicots	Asterids	Campanuliidae	Asterales	Campanulaceae	Lobelia	siphilitica	Lobelia siphilitica	Eudicots	Asterids	Campanuliidae	Asterales	Campanulaceae	Deyholos, M. s.n.	ALTA (132742)			Unclassified SRA	ERR2040691	347	271933	344	FALSE	Asterales	-	TRUE	TRUE	TRUE	Asterales_Campanulaceae_Lobelia_siphilitica
s26977	PAFTOL	Eudicots	Asterids	Campanuliidae	Asterales	Campanulaceae	Musschia	aurea	Musschia aurea	Eudicots	Asterids	Campanuliidae	Asterales	Campanulaceae	Pickering M. s.n.	K (K000493896)			Enriched	ERR10978148	335	203055	331	TRUE	Asterales	-	FALSE	TRUE	TRUE	Asterales_Campanulaceae_Musschia_aurea
s26975	PAFTOL	Eudicots	Asterids	Campanuliidae	Asterales	Campanulaceae	Namacodon	schinzianum	Namacodon schinzianum	Eudicots	Asterids	Campanuliidae	Asterales	Campanulaceae	Windhock, C.A. 2217	K (K001275848)			Enriched	ERR10978147	319	164136	317	TRUE	Asterales	-	FALSE	TRUE	TRUE	Asterales_Campanulaceae_Namacodon_schinzianum
s20689	SRA	Eudicots	Asterids	Campanuliidae	Asterales	Campanulaceae	Nesocodon	mauritianus	Nesocodon mauritianus	Eudicots	Asterids	Campanuliidae	Asterales	Campanulaceae					Unclassified SRA	SRR11688926	315	231297	314	FALSE	Asterales	-	FALSE	TRUE	TRUE	Asterales_Campanulaceae_Nesocodon_mauritianus
s26965	PAFTOL	Eudicots	Asterids	Campanuliidae	Asterales	Campanulaceae	Petromarula	pinnata	Petromarula pinnata	Eudicots	Asterids	Campanuliidae	Asterales	Campanulaceae	Barclay, C. 3455	K (K001275854)			Enriched	ERR10978143	116	45774	114	TRUE	Asterales	-	FALSE	TRUE	TRUE	Asterales_Campanulaceae_Petromarula_pinnata
s17509	OneKP	Eudicots	Asterids	Campanuliidae	Asterales	Campanulaceae	Platycodon	grandiflorus	Platycodon grandiflorus	Eudicots	Asterids	Campanuliidae	Asterales	Campanulaceae	Deyholos, M. s.n.	ALTA (132754)			Unclassified SRA	ERR2040692	348	275497	346	FALSE	Asterales	-	TRUE	TRUE	TRUE	Asterales_Campanulaceae_Platycodon_grandiflorus
s26973	PAFTOL	Eudicots	Asterids	Campanuliidae	Asterales	Campanulaceae	Pseudonemacladus	oppositifolius	Pseudonemacladus oppositifolius	Eudicots	Asterids	Campanuliidae	Asterales	Campanulaceae	Nova, J.A.B. 444	K (K00341765)			Enriched	ERR10978146	343	220047	339	TRUE	Asterales	-	FALSE	TRUE	TRUE	Asterales_Campanulaceae_Pseudonemacladus_oppositifolius
s30663	EVOFLORAND	Eudicots	Asterids	Campanuliidae	Asterales	Campanulaceae	Trachelium	caeruleum	Trachelium caeruleum	Eudicots	Asterids	Campanuliidae	Asterales	Campanulaceae	Lorite, J. 1130	SEV (SEV289365)			Enriched	ERR11484066	342	219867	336	TRUE	Asterales	-	TRUE	TRUE	TRUE	Asterales_Campanulaceae_Trachelium_caeruleum
s26979	PAFTOL	Eudicots	Asterids	Campanuliidae	Asterales	Campanulaceae	Treichelia	longibracteata	Treichelia longibracteata	Eudicots	Asterids	Campanuliidae	Asterales	Campanulaceae	Orchard, E.R. 387	K (K001275855)			Enriched	ERR10978149	303	139617	297	TRUE	Asterales	-	FALSE	TRUE	TRUE	Asterales_Campanulaceae_Treichelia_longibracteata
s26971	PAFTOL	Eudicots	Asterids	Campanuliidae	Asterales	Campanulaceae	Triodanis	perfoliata	Triodanis perfoliata	Eudicots	Asterids	Campanuliidae	Asterales	Campanulaceae	Hernandez A., C.	K (K001275845)			Enriched	ERR10978145	271	111849	261	TRUE	Asterales	-	FALSE	TRUE	TRUE	Asterales_Campanulaceae_Triodanis_perfoliata
s26981	PAFTOL	Eudicots	Asterids	Campanuliidae	Asterales	Campanulaceae	Unigenes	sp.	Unigenes sp.	Eudicots	Asterids	Campanuliidae	Asterales	Campanulaceae	Goldblatt, P. 10594	K (K001275852)			Enriched	ERR10978150	252	92103	243	TRUE	Asterales	-	FALSE	TRUE	TRUE	Asterales_Campanulaceae_Unigenes_sp.
s15163	PAFTOL	Eudicots	Asterids	Campanuliidae	Asterales	Campanulaceae	Wahlenbergia	angustifolia	Wahlenbergia angustifolia	Eudicots	Asterids	Campanuliidae	Asterales	Campanulaceae	Chase, M.W. 15942	K	Living collection: K (1970-4396); Kew DNA Bank (15748)	Saint Helena, Ascension and Tristan da Cunha	Enriched	ERR10977970	166	89331	165	TRUE	Asterales	-	FALSE	TRUE	FALSE	Asterales_Campanulaceae_Wahlenbergia_angustifolia
s26957	PAFTOL	Eudicots	Asterids	Campanuliidae	Asterales	Campanulaceae	Wahlenbergia	flexuosa	Wahlenbergia flexuosa	Eudicots	Asterids	Campanuliidae	Asterales	Campanulaceae	Friis, I. 6993	K (K001275849)			Enriched	ERR10978140	336	216630	330	TRUE	Asterales	-	TRUE	TRUE	TRUE	Asterales_Campanulaceae_Wahlenbergia_flexuosa
s23937	SRA	Eudicots	Asterids	Campanuliidae	Asterales	Campanulaceae	Wahlenbergia	marginata	Wahlenbergia marginata	Eudicots	Asterids	Campanuliidae	Asterales	Campanulaceae					Unclassified SRA	SRR7121835	330	225843	327		Asterales	-	FALSE	TRUE	FALSE	Asterales_Campanulaceae_Wahlenbergia_marginata
s26569	GAP	Eudicots	Asterids	Campanuliidae	Asterales	Goodeniaceae	Brunonia	australis	Brunonia australis	Eudicots	Asterids	Campanuliidae	Asterales	Goodeniaceae	Sole, A. AS 243	PERTH (PERTH 9142401)			Enriched	ERR7599224	189	110052	186	TRUE	Asterales	-	FALSE	TRUE	TRUE	Asterales_Goodeniaceae_Brunonia_australis
s26495	GAP	Eudicots	Asterids	Campanuliidae	Asterales	Goodeniaceae	Coopernookia	strophiolata	Coopernookia strophiolata	Eudicots	Asterids	Campanuliidae	Asterales	Goodeniaceae	Byrne, G. 6519	PERTH (PERTH 8987130)			Enriched	ERR7599225	328	211821	328	TRUE	Asterales	-	TRUE	TRUE	TRUE	Asterales_Goodeniaceae_Coopernookia_strophiolata
s26473	GAP	Eudicots	Asterids	Campanuliidae	Asterales	Goodeniaceae	Dampiera	incana	Dampiera incana	Eudicots	Asterids	Campanuliidae	Asterales	Goodeniaceae	Gibson, N. 4702	PERTH (PERTH 8434646)			Enriched	ERR7599226	327	207840	327	TRUE	Asterales	-	TRUE	TRUE	TRUE	Asterales_Goodeniaceae_Dampiera_incana
s05350	PAFTOL	Eudicots	Asterids	Campanuliidae	Asterales	Goodeniaceae	Goodenia	ovata	Goodenia ovata	Eudicots	Asterids	Campanuliidae	Asterales	Goodeniaceae	Chase, M.W. 2980	K	Living collection: K (1994-2937); Kew DNA Bank (2779)	Australia	Enriched	ERR4180120	344	226377	343	TRUE	Asterales	-	TRUE	TRUE	FALSE	Asterales_Goodeniaceae_Goodenia_ovata
s29243	SRA	Eudicots	Asterids	Campanuliidae	Asterales	Goodeniaceae	Goodenia	pilosa	Goodenia pilosa	Eudicots	Asterids	Campanuliidae	Asterales	Goodeniaceae					Unclassified SRA	SRR12009689	316	243930	316	FALSE	Asterales	-	FALSE	TRUE	FALSE	Asterales_Goodeniaceae_Goodenia_pilosa
s26649	GAP	Eudicots	Asterids	Campanuliidae	Asterales	Goodeniaceae	Goodenia	sp.	Goodenia sp.	Eudicots	Asterids	Campanuliidae	Asterales	Goodeniaceae	Neagle, N.R. BS162-3171	AD (AD188607)			Enriched	ERR7599713	282	174369	282	TRUE	Asterales	-	FALSE	TRUE	TRUE	Asterales_Goodeniaceae_Goodenia_sp.
s26493	GAP	Eudicots	Asterids	Campanuliidae	Asterales	Goodeniaceae	Leschenaultia	formosa	Leschenaultia formosa	Eudicots	Asterids	Campanuliidae	Asterales	Goodeniaceae	Byrne, G. 6298	PERTH (PERTH 8986304)			Enriched	ERR7599227	333	210084	333	TRUE	Asterales	-	TRUE	TRUE	TRUE	Asterales_Goodeniaceae_Leschenaultia_formosa
s16933	PAFTOL	Eudicots	Asterids	Campanuliidae	Asterales	Goodeniaceae	Scaevola	plumieri	Scaevola plumieri	Eudicots	Asterids	Campanuliidae	Asterales	Goodeniaceae	de Lima Ferreira, P. 83	SPFR			Enriched	ERR7621639	344	226932	344	TRUE	Asterales	-	TRUE	TRUE	FALSE	Asterales_Goodeniaceae_Scaevola_plumieri
s17475	OneKP	Eudicots	Asterids	Campanuliidae	Asterales	Goodeniaceae	Scaevola	sp.	Scaevola sp.	Eudicots	Asterids	Campanuliidae	Asterales	Goodeniaceae	Soltis 2787				Unclassified SRA	ERR3487372	341	195296	338	FALSE	Asterales	-	FALSE	TRUE	TRUE	Asterales_Goodeniaceae_Scaevola_sp.
s17535	OneKP	Eudicots	Asterids	Campanuliidae	Asterales	Menyanthaceae	Menyanthes	trifoliata	Menyanthes trifoliata	Eudicots	Asterids	Campanuliidae	Asterales	Menyanthaceae	Mindell, R. 12588	UBC			Unclassified SRA	ERR2040693	346	222093	341	FALSE	Asterales	-	TRUE	TRUE	TRUE	Asterales_Menyanthaceae_Menyanthes_trifoliata
s05358	PAFTOL	Eudicots	Asterids	Campanuliidae	Asterales	Menyanthaceae	Nymphoides	peltata	Nymphoides peltata	Eudicots	Asterids	Campanuliidae	Asterales	Menyanthaceae	Fay, M.F. s.n.	K	Kew DNA Bank (8208)	United Kingdom of Great Britain and Northern Ireland (the)	Enriched	ERR4180129	311	169863	300	TRUE	Asterales	-	TRUE	TRUE	TRUE	Asterales_Menyanthaceae_Nymphoides_peltata
s26929	GAP	Eudicots	Asterids	Campanuliidae	Asterales	Menyanthaceae	Ornduffia	parnassiifolia	Ornduffia parnassiifolia	Eudicots	Asterids	Campanuliidae	Asterales	Menyanthaceae	Davis, R. 12602	PERTH (PERTH 8863784)			Enriched	ERR7599237	302	183189	297	TRUE	Asterales	-	TRUE	TRUE	TRUE	Asterales_Menyanthaceae_Ornduffia_parnassiifolia
s24469	PAFTOL	Eudicots	Asterids	Campanuliidae	Asterales	Pentaphragmataceae	Pentaphragma	sp.	Pentaphragma sp.	Eudicots	Asterids	Campanuliidae	Asterales	Pentaphragmataceae	Duangjai 49	BRUN	Kew DNA Bank (21654)	Brunei Darussalam	Enriched	ERR7622218	319	170028	298	TRUE	Asterales	-	TRUE	TRUE	TRUE	Asterales_Pentaphragmataceae_Pentaphragma_sp.
s05349	PAFTOL	Eudicots	Asterids	Campanuliidae	Asterales	Phellinaceae	Phelline	billardierei	Phelline billardierei	Eudicots	Asterids	Campanuliidae	Asterales	Phellinaceae	van Balgooy 7013	K	Kew DNA Bank (2583)		Enriched	ERR4179993	316	186426	316	TRUE	Asterales	-	TRUE	TRUE	FALSE	Asterales_Phellinaceae_Phelline_billardierei
s17031	OneKP	Eudicots	Asterids	Campanuliidae	Asterales	Phellinaceae	Phelline	lucida	Phelline lucida	Eudicots	Asterids	Campanuliidae	Asterales	Phellinaceae					Unclassified SRA	ERR2040694	348	244068	347	FALSE	Asterales	-	TRUE	TRUE	TRUE	Asterales_Phellinaceae_Phelline_lucida
s22229	GAP	Eudicots	Asterids	Campanuliidae	Asterales	Rousseaceae	Abrophyllum	ornans	Abrophyllum ornans	Eudicots	Asterids	Campanuliidae	Asterales	Rousseaceae	Ford, A. 6115	CNS (CNS 140059)			Enriched	ERR7599838	329	198816	329	TRUE	Asterales	-	TRUE	TRUE	TRUE	Asterales_Rousseaceae_Abrophyllum_ornans
s06591	PAFTOL	Eudicots	Asterids	Campanuliidae	Asterales	Rousseaceae	Carpodetus	sp.	Carpodetus sp.	Eudicots	Asterids	Campanuliidae	Asterales	Rousseaceae	Johns, R.J. 9563	K	Kew DNA Bank (12949)	Indonesia	Enriched	ERR7618777	342	223728	341	TRUE	Asterales	-	TRUE	TRUE	TRUE	Asterales_Rousseaceae_Carpodetus_sp.
s22727	GAP	Eudicots	Asterids	Campanuliidae	Asterales	Rousseaceae	Cuttsia	viburnea	Cuttsia viburnea	Eudicots	Asterids	Campanuliidae	Asterales	Rousseaceae	Forster, P.I. 40539	BRI (BRI AQ0836010)			Enriched	ERR7599901	336	223380	334	TRUE	Asterales	-	TRUE	TRUE	TRUE	Asterales_Rousseaceae_Cuttsia_viburnea
s03920	PAFTOL	Eudicots	Asterids	Campanuliidae	Asterales	Rousseaceae	Roussea	simplex	Roussea simplex	Eudicots	Asterids	Campanuliidae	Asterales	Rousseaceae	Maurin, O. 4352	K	Living collection: K (2010-1954); Kew DNA Bank (73503)		Enriched	ERR4180162	322	163995	317	TRUE	Asterales	-	TRUE	TRUE	TRUE	Asterales_Rousseaceae_Roussea_simplex
s20301	SRA	Eudicots	Asterids	Campanuliidae	Asterales	Stylidiaceae	Donatia	fascicularis	Donatia fascicularis	Eudicots	Asterids	Campanuliidae	Asterales	Stylidiaceae					Unclassified SRA	SRR7632718	309	244407	309	FALSE	Asterales	-	FALSE	TRUE	TRUE	Asterales_Stylidiaceae_Donatia_fascicularis
s28703	PAFTOL	Eudicots	Asterids	Campanuliidae	Asterales	Stylidiaceae	Donatia	novae-zelandiae	Donatia novae-zelandiae	Eudicots	Asterids	Campanuliidae	Asterales	Stylidiaceae	Wege, J.A. 1915		Kew DNA Bank (72872)		Enriched	ERR10978321	349	229314	348	TRUE	Asterales	-	TRUE	TRUE	FALSE	Asterales_Stylidiaceae_Donatia_novae-zelandiae
s28705	PAFTOL	Eudicots	Asterids	Campanuliidae	Asterales	Stylidiaceae	Forstera	bellidifolia	Forstera bellidifolia	Eudicots	Asterids	Campanuliidae	Asterales	Stylidiaceae	Dobson, A.T. 1917		Kew DNA Bank (72873)		Enriched	ERR10978322	324	171198	312	TRUE	Asterales	-	TRUE	TRUE	TRUE	Asterales_Stylidiaceae_Forstera_bellidifolia
s28701	PAFTOL	Eudicots	Asterids	Campanuliidae	Asterales	Stylidiaceae	Levenhookia	pauciflora	Levenhookia pauciflora	Eudicots	Asterids	Campanuliidae	Asterales	Stylidiaceae	Wege, J.A. 1657		Kew DNA Bank (40305)		Enriched	ERR9230246	334	191868	305	TRUE	Asterales	-	TRUE	TRUE	TRUE	Asterales_Stylidiaceae_Levenhookia_pauciflora
s26773	GAP	Eudicots	Asterids	Campanuliidae	Asterales	Stylidiaceae	Levenhookia	pusilla	Levenhookia pusilla	Eudicots	Asterids	Campanuliidae	Asterales	Stylidiaceae	Wege, J.A. 1749	PERTH (PERTH 8360669)			Enriched	ERR7599250	315	185151	305	TRUE	Asterales	-	FALSE	TRUE	FALSE	Asterales_Stylidiaceae_Levenhookia_pusilla
s28707	PAFTOL	Eudicots	Asterids	Campanuliidae	Asterales	Stylidiaceae	Phyllachne	colensoi	Phyllachne colensoi	Eudicots	Asterids	Campanuliidae	Asterales	Stylidiaceae	Wege, J.A. 1916		Kew DNA Bank (72876)		Enriched	ERR10978323	328	174015	311	TRUE	Asterales	-	TRUE	TRUE	TRUE	Asterales_Stylidiaceae_Phyllachne_colensoi
s17357	OneKP	Eudicots	Asterids	Campanuliidae	Asterales	Stylidiaceae	Stylidium	adnatum	Stylidium adnatum	Eudicots	Asterids	Campanuliidae	Asterales	Stylidiaceae					Unclassified SRA	ERR2040695	335	204839	330	FALSE	Asterales	-	TRUE	TRUE	TRUE	Asterales_Stylidiaceae_Stylidium_adnatum
s29263	SRA	Eudicots	Asterids	Campanuliidae	Bruniales	Bruniaceae	Berzelia	albiflora	Berzelia albiflora	Eudicots	Asterids	Campanuliidae	Bruniales	Bruniaceae					Unclassified SRA	SRR12034804	343	264429	343	FALSE	Bruniales	-	TRUE	TRUE	TRUE	Bruniales_Bruniaceae_Berzelia_albiflora
s01431	PAFTOL	Eudicots	Asterids	Campanuliidae	Bruniales	Bruniaceae	Berzelia	lanuginosa	Berzelia lanuginosa	Eudicots	Asterids	Campanuliidae	Bruniales	Bruniaceae	Chase, M.W. 34475	K	Living collection: K (2004-3428); Kew DNA Bank (34930)		Enriched	SRR7451084	320	172995	320	TRUE	Bruniales	-	TRUE	TRUE	FALSE	Bruniales_Bruniaceae_Berzelia_lanuginosa
s23607	SRA	Eudicots	Asterids	Campanuliidae	Columelliales	Columelliaceae	Columellia	oblonga	Columellia oblonga	Eudicots	Asterids	Campanuliidae	Bruniales	Columelliaceae					Unclassified SRA	SRR11947069	233	165990	232	FALSE	Apiales_Dipsacales_Paracryphiales_Escalloniales_Columelliales	-	TRUE	TRUE	TRUE	Columelliales_Columelliaceae_Columellia_oblonga
s01195	PAFTOL	Eudicots	Asterids	Campanuliidae	Columelliales	Columelliaceae	Desfontainia	spinosa	Desfontainia spinosa	Eudicots	Asterids	Campanuliidae	Bruniales	Columelliaceae	Henchie 123	K (K001275025)			Enriched	ERR4180171	137	38046	129	TRUE	Apiales_Dipsacales_Paracryphiales_Escalloniales_Columelliales	-	TRUE	TRUE	TRUE	Columelliales_Columelliaceae_Desfontainia_spinosa
s28965	SRA	Eudicots	Asterids	Campanuliidae	Dipsacales	Caprifoliaceae	Abelia	uniflora	Abelia uniflora	Eudicots	Asterids	Campanuliidae	Dipsacales	Caprifoliaceae					Unclassified SRA	SRR14294480	128	53079	127	FALSE	Apiales_Dipsacales_Paracryphiales_Escalloniales_Columelliales	-	FALSE	TRUE	TRUE	Dipsacales_Caprifoliaceae_Abelia_uniflora
s28967	SRA	Eudicots	Asterids	Campanuliidae	Dipsacales	Caprifoliaceae	Bassecoia	siamensis	Bassecoia siamensis	Eudicots	Asterids	Campanuliidae	Dipsacales	Caprifoliaceae					Unclassified SRA	SRR14294457	200	90267	195	FALSE	Apiales_Dipsacales_Paracryphiales_Escalloniales_Columelliales	-	FALSE	TRUE	TRUE	Dipsacales_Caprifoliaceae_Bassecoia_siamensis
[truncated: 8,271 more rows]

## Sheet: Suppl. Tab. 2
Supplementary Tab. 2 | Details of plant portraits illustrating Fig. 1
Plate Number	Artist	Volume number	Year	BHL page id	Order	Family	Published name	Accepted Name (POWO)
[truncated: 33 more rows]

## Sheet: Suppl. Tab. 3
Supplementary Tab. 3 | Ages of major clades, orders and families
[truncated: 506 more rows]

## Sheet: Suppl. Tab. 4
Supplementary Tab. 4 | Number of rate shifts per order
[truncated: 70 more rows]

[truncated: 4 more sheets: Suppl. Tab. 5, Suppl. Tab. 6, Suppl. Tab. 7, Suppl. Tab. 8]
